# Supplementary material for: Application of a High-Throughput Targeted Sequence AmpliSeq Procedure to Assess the Presence and Variants of Virulence Genes in Salmonella
Source: Microorganisms. 2022 Feb 5;10(2):369. doi: 10.3390/microorganisms10020369 (PMC8879106; doi:10.3390/microorganisms10020369)
Supplement: Supplementary file 1 [file microorganisms-10-00369-s001.zip]

Archive with 6 entries (6 files):
- Figure S1.pptx
- Table S1 1200 primers in AmpliSeq panel.xlsx
- Table S2 All the 16729 amplicons in AmpliSeq panel-9 July 2021.xlsx
- Table S3 Detected variants among 35 Salmonella enterica strains.xlsx
- Table S4 Presence of virulence gene among 69 strains of Salmonella enterica.xlsx
- Table S5-10_Salmonella_Typhimurium_variant.xlsx
