# Supplementary material for: Application of a High-Throughput Targeted Sequence AmpliSeq Procedure to Assess the Presence and Variants of Virulence Genes in Salmonella
Source: Microorganisms. 2022 Feb 5;10(2):369. doi: 10.3390/microorganisms10020369 (PMC8879106; doi:10.3390/microorganisms10020369)
Supplement: Supplementary file 1 [file microorganisms-10-00369-s001.zip › Table S1 1200 primers in AmpliSeq panel.xlsx]

## Sheet: Table S1
Table S1: List of all 1200 primers used in the designed AmpliSeqSalm_227VG panel
Forward Primers (610)	Reverse Primers (590)
TCGCATGATAAAGGGCTGGA	CCCATTTCGTTGACCAGCTT
CCCATTTCGTTGACCAGCTT	TCGCATGATAAAGGGCTGGA
ACAACCGTCACTGGCGGTAC	CGGTTAATTTACTGGCGCGA
ACTACCGTCACTGGCGGTAC	ACAACCGTCACTGGCGGTAC
CGGTTAATTTACTGGCGCGA	TCGAGCGTGAACCATCGGCA
TATTGCTACTGCTGTCGGCGG	TATTGCTACTGCTGTCGGCGG
TCGAGCGTGAACCATCGGCA	TATTGCTACTACTGTCGGCGG
GTCGATATTGATGACGCGGTGACTCG	GTCACCGTTGCGCCAAA
GTCACCGTTGCGCCAAA	GTCGATATTGATGACGCGGTGACTCG
GTCACCGTCGCGCCAAA	AGAATCGTTTGTCCGGCGTT
CGTAGAAACGAGCGGTAACTGGAAAT	CGTAGAAACGAGCGGTAACTGGAAAT
AGAATCGTTTGTCCGGCGTT	CGTGGAAACGAACGGTAACTGGAAAT
AGAATCGTTTGTCCGGCATT	CGTCCGGCTTTCAACGGATA
CGGCACTATTGTGGCGCAAA	CGGCACTATTGTGGCGCAAA
CGTCCGGCTTTCAACGGATA	AAGCGTCGCTTTCCCCT
TGCGTAACGATATCCTGTACGG	TGCGTAACGATATCCTGTACGG
AAGCGTCGCTTTCCCCT	TGCGTAGCAATATCCTGTGCGG
CCGGCATTAAGCGTACCG	TTTTCCTGGCGCGCTGAAAGC
TTTTCCTGGCGCGCTGAAAGC	CCGGCATTAAGCGTACCG
CGTCAACCGGTATCCAGTTC	CGGGTAGGGCTTTGTATGTC
CGGGTAGGGCTTTGTATGTC	CGTCAACCGGTATCCAGTTC
TTAAAGGCTCCGTGGCAGTG	TTCGCCAGATTCAGCAGCGT
TTCGCCAGATTCAGCAGCGT	TTAAAGGCTCCGTGGCAGTG
AAAGTGGCAGCATTCGCAGCA	GAGTTTTTAGCGTTCCACTGGTC
GAGTTTTTAGCGTTCCACTGGTC	AAAGTGGCAGCATTCGCAGCA
CCAACGATGCCAGTATATCGC	CGACTGTTTCTGCACTACAACTG
CGACTGTTTCTGCACTACAACTG	CCAACGATGCCAGTATATCGC
TTGCTCCTTGCCGCACTTTCAAATC	TGTTTTTGCTGTGTATGGCTTTG
TGTTTTTGCTGTGTATGGCTTTG	TTGCTCCTTGCCGCACTTTCAAATC
TTGCTCCTTGCCGTACTTTCAAATC	TTGCTCCTTGCCGTACTTTCAAATC
TTGCTTCTTGCCGCACTTTCAAATC	ATGAAGTCCATAGTAGTCATGGTCA
ACGCCGTTAATATGAGGCCAGTTTT	ACGCCGTTAATATGAGGCCAGTTTT
ATGAAGTCCATAGTAGTCATGGTCA	TGACCTGGATTGTAGCAGCA
ACGCGCTAAATCACTCGTAC	ACGCGCTAAATCACTCGTAC
TGACCTGGATTGTAGCAGCA	CGGAGGCTGTCATGCGTGTT
TTGGTCACCATACGTCCTGG	TTGGTCACCATACGTCCTGG
CGGAGGCTGTCATGCGTGTT	CATGCCGCGCTTACTTATTTTG
GAAAAGTTACTTGCCGGGTAAGG	GAAAAGTTACTTGCCGGGTAAGG
CATGCCGCGCTTACTTATTTTG	TGATTCTGACTCGTCGAGTTGG
ACCTTAGTAACTGGACTGCTGG	ACCTTAGTAACTGGACTGCTGG
TGATTCTGACTCGTCGAGTTGG	GCAAGGTAATGTGGCTGGCC
CGCAGTTTCGCCGTCAG	CGCAGTTTCGCCGTCAG
GCAAGGTAATGTGGCTGGCC	AATGTCGCGCATAAACGCATCGG
GATACGGTGCTGGTGAAGTG	GATACGGTGCTGGTGAAGTG
AATGTCGCGCATAAACGCATCGG	GACAATGCCGCCAAACAGTT
TTTAGTTCGCTGCCGTTAGC	TTTAGTTCGCTGCCGTTAGC
GACAATGCCGCCAAACAGTT	GACAGCCGCTATGGCCGGA
CGCCGTGTGCTGACTCATGATTTTTTCTAT	CGCCGTGTGTTGACTCATGATTTTTTCTAT
CGCCGTGTGTTGACTCATGATTTTTTCTAT	CGCCGTGTGCTGACTCATGATTTTTTCTAT
GACAGCCGCTATGGCCGGA	CGCGGTGTGCTGACTCATGATTTTTTCTAT
GCCAAAGGAACGGTAGTGCT	CACATGGGTCTTCCCTGGGT
CACATGGGTCTTCCCTGGGT	GCCAAAGGAACGGTAGTGCT
CAAACGCTGCCGGATGTTGA	TAATCTCACAGCCCAGCAGG
TAATCTCACAGCCCAGCAGG	CAAACGCTGCCGGATGTTGA
CGTTTAAATTCCAGACCGATCTCT	GCGGAAATTTTCTCTCTGTTTGC
GCGGAAATTTTCTCTCTGTTTGC	CGTTTAAATTCCAGACCGATCTCT
GGCGCTAATCAAAATGAGATCCGGC	CGTATCGTCTCTACCAGCGT
CGTATCGTCTCTACCAGCGT	GGCGCTAATCAAAATGAGATCCGGC
CAATTTGATGGCTAATATCCAGCCA	ATACAGCGTTACGCCAGTAAAGAGGT
ATACAGCATTACGCCAGTAAAGAGGT	CAATTTGATGGCTAATATCCAGCCA
ATACAGCGTTACGCCAGTAAAGAGGT	CGTGCCCGGATTGTTGTTAT
CGCCGCTAAATGCCATGAAA	CGCCGCTAAATGCCATGAAA
CGTGCCCGGATTGTTGTTAT	TTTTGCGCTTCTTCCCGCGT
TGCTGGAAGAATATCTTCGTTCTTC	TGCTGGAAGAATATCTTCGTTCTTC
TTTTGCGCTTCTTCCCGCGT	TCGCTCAACGGTCTGACATG
GGAAGCTGATAAGGCATAAACAGT	GGAAGCTGATAAGGCATAAACAGT
TCGCTCAACGGTCTGACATG	ATCGTGTCCGCCGTCAACCT
CAGGAACTGTTGCCGCA	CAGGAACTGTTGCCGCA
ATCGTGTCCGCCGTCAACCT	ATGGTTTCTTCTTTCGGTTGAACCGC
ATGGCGCGTCTTAAAACTGCTCAG	ATAGTTTCTTCTTTCGGTTGAACCGC
ATGGCGCGTCTTAAAATTGCTCAG	ATGGCGCGTCTTAAAACTGCTCAG
ATGGTTTCTTCTTTCGGTTGAACCGC	CGGCGCGCCAATAAAGCTT
ATAGTTTCTTCTTTCGGTTGAACCGC	CGGACGATGCCGCATATGGT
ATGGCGCGTATTAAAACTGCTCAG	ACCTGATGGGCGATATCCA
CGGACGATGCCGCATATGGT	ATTCTGCTCGACAATCAGCC
CGGCGCGCCAATAAAGCTT	GGTCGCGCCATAGAACCAAA
CGGCGCGCCGATAAAGGTC	CATCTGGCGCAATACGATCG
ATTCTGCTCGACAATCAGCC	TGGAATCTGGGCGATGCGCTAA
ACCTGATGGGCGATATCCA	TTATTCTGATAACCCGCCACGATGCG
CATCTGGCGCAATACGATCG	CAATGCGCCGTAATCATTGAC
GGTCGCGCCATAGAACCAAA	TTCTGGATGAACGTGAAAGCCAT
TTATTCTGATAACCCGCCACGATGCG	TTCTGGATGAACGTAAAAGCCAT
TGGAATCTGGGCGATGCGCTAA	TGGCGTTAAACGTGGCATAA
TTCTGGATGAACGTGAAAGCCAT	ACGAATACGATAGCGACGGA
CAATGCGCCGTAATCATTGAC	ATCGCGAATTTCAATCGCCA
TTCTGGATGAACGTAAAAGCCAT	TCATCTCTGGGCGAAGTGAATATTGAACT
ACGAATACGATAGCGACGGA	TCATCTCTGGGCGACATTAATATTGAACT
TGGCGTTAAACGTGGCATAA	ATATAGTTACGGGGCGGATAAAATACGCC
TCATCTCTGGGCGAAGTGAATATTGAACT	ATGAAAATATACTCAGCGCTATTGCTGGCG
ATCGCGAATTTCAATCGCCA	GGGTAAACCAGCGTAAACCACAC
ATGAAAATATACTCAGCGCTATTGCTGGCG	GCGTTACGCCTGCGGAAGAT
ATGAAAATATACTCAGCGTTATTGCTGGCG	ACTTTGAGCATGGGTTGAAAATCATCATG
ATATAGTTACGGGGCGGATAAAATACGCC	ACTTTGAGCATGGTTTGAAAATCATCATG
ATATAGTTACGCGGCGGATAAAATACGCC	CGCTGAACCAATCATCATCCA
GCGTTACGCCTGCGGAAGAT	AGGGGTCGCTCAGACAACTGATT
GGGTAAACCAGCGTAAACCACAC	TCAATCATCAACCAGTCAGTACGGC
GGGTAAACTAGCGTAAACCACAC	TCAATCATCAACCAGTCAGTGCGGC
CGCTGAACCAATCATCATCCA	AGGGGTCGCTCAAACAACTGATT
ACTTTGAGCATGGGTTGAAAATCATCATG	ACCTGCATCTGTTATCATTATGGAC
ACTTTGAGCATGGTTTGAAAATCATCATG	CGCATTATAAATATCATTGAGGTCTTTGCG
TCAATCATCAACCAGTCAGTACGGC	AGCTGGGCGCTCAAGCCATTTA
TCAATCATCAACCAGTCAGTGCGGC	AACTGGAGGCCATTAGCCAT
AGGGGTCGCTCAGACAACTGATT	GGCTGATCTTCAGAACAGGCGAT
AGAGTTCGCTCAGACAGCTAATT	TGAAACTGGATGAAATCGCTCGG
AGGGGTCGCTCAAACAACTGATT	GGCTGGCCTGAAAGTAACGC
CGCATTATAAATATCATTGAGGTCTTTGCG	GTGGCCGTAAAGATAGAGGC
CGCATTATAAATATCATTGAGATCCTTGCG	GAGACGGGACAACAGTAGAAATCGC
ACCTGCATCTGTTATCATTATGGAC	TGAACGCATTGCGTCGGGAA
AACTGGAGGCCATTAGCCAT	ACGATGCTCTTTATCTTCCGACAG
AGCTGGGCGCTCAAGCCATTTA	ACGATGTTCTTTATCTTCCGACAG
TGAAACTGGATGAAATCGCTCGG	TTCTGGTCATCCTGCTCGAA
GGCTGATCTTCAGAACAGGCGAT	GCCTTCAATGAATAAATCAGTTGAGGC
GTGGCCGTAAAGATAGAGGC	GCATTAAGTCATAGGAAACTTCCAGTGAAG
GGCTGGCCTGAAAGTAACGC	GCATTAAATCATAGGAAACTTCCAGTGAAG
TGAACGCATTGCGTCGGGAA	AAGTCGTTGCGTCGGTATCTCGAGTATAT
GAGACGGGACAACAGTAGAAATCGC	AACCTTTGTAAGTAATAGTCATCAGCGTCC
TTCTGGTCATCCTGCTCGAA	GACCAGACGCCTATTCTGGT
ACGATGCTCTTTATCTTCCGACAG	GGCGCAATATCCAGCACCAG
ACGATGTTCTTTATCTTCCGACAG	TTTCGTATCGCCACGCTTCCCT
GCATTAAGTCATAGGAAACTTCCAGTGAAG	ATTTTGAAAGGTGAGCCCGG
GCATTAAATCATAGGAAACCTCCAGTGAAG	ATTTGCCGCCATTTACCGTA
GCCTTCAATGAATAAATCAGTTGAGGC	TGTACCTGCGTTAAACGCTG
GCCTTCAATGAATAAATCAGTTGGGGC	GTATTGCCGTTGATGTTGATAGTATCAAT
GCATTAAATCATAGGAAACTTCCAGTGAAG	GTATTGCTGTTGATGTTGATAGTATCAAT
AACCTTTGTAAGTAATAGTCATCAGCGTCC	TTTTCATTGCAACTAATGTCAAACTCCTCACT
AAGTCGTTGCGTCGGTATCTCGAGTATAT	TTTTCATTACAACTAATATCAAACTCCTCACT
GGCGCAATATCCAGCACCAG	TTTTCATTACAACTAATGTCAAACTCCTCACT
GACCAGACGCCTATTCTGGT	ACCGTAGATTTTCATCATATCTGATAAAATGGA
ATTTTGAAAGGTGAGCCCGG	TCCGTATATTTTCATCATATCTGATAAAATGGA
TTTCGTATCGCCACGCTTCCCT	TGGCTTCAGGCTGAAAAAATGTTCAATATT
TGTACCTGCGTTAAACGCTG	GTTATTGGCGATAGCCTGGC
ATTTGCCGCCATTTACCGTA	CCCACCGAAATACCGCCAATA
TTTTCATTGCAACTAATGTCAAACTCCTCACT	GATGTATGGATCTGGGCGCAATT
TTTTCATTACAACTAATGTCAAACTCCTCACT	GACCGACTAAAAACTTCCAGATAGTT
TTTTCATTACAACTAATGTCAAATTCTTCACT	TGGCGGATGAAATTCGCTCT
GTATTGCCGTTGATGTTGATAGTATCAAT	AGCGAATGCATTCATACCGC
GTATTGCCGTTGAGATTAATAGCATCAAT	AGGCAGGGATTAATTGTGCG
GTATTGCCGTTGATATTGATAGCATCAAT	TCCTCCGCATTAAACGCTTT
TGGCTTCAGGCTGAAAAAATGTTCAATATT	GCGCTATTTGGCAAGATCGT
TGGCTTCAAGCTGAAAAAATGTTCAATATT	GCCATACGCCAGTTTCGTAA
ACCGTAGATTTTCATCATATCTGATAAAATGGA	CAGGCTATCTATATTTATGACGCCAGTG
CCCACCGAAATACCGCCAATA	GGCCCTGAAACATAGAATGTTCC
GTTATTGGCGATAGCCTGGC	TTTCGAACGCATGTATTGTGGAT
GACCGACTAAAAACTTCCAGATAGTT	CAGACCTTGCGAAGAATAAATCATTATCA
GATGTATGGATCTGGGCGCAATT	CAGACCTTACGGAGAATAAAACATTATCA
AGCGAATGCATTCATACCGC	CAGACCTTGCGAAGAATAAAACATTATCA
TGGCGGATGAAATTCGCTCT	TATTAGATACGCTGCGTGCAG
TCCTCCGCATTAAACGCTTT	CGCCCATTAAATTATCTCCTCTGAC
AGGCAGGGATTAATTGTGCG	GAAGGCGTTCGTAAAGAGGG
GCCATACGCCAGTTTCGTAA	TAGTCATTTCCCCAGCGCTG
GCGCTATTTGGCAAGATCGT	CCAAAGACTATCTGCGGAATGCC
GGCCCTGAAACATAGAATGTTCC	CGTCTGGGAAGAATGGTGGGA
CAGGCTATCTATATTTATGACGCCAGTG	CGCCAATAGCGCATTGATATGT
CAGACCTTGCGAAGAATAAATCATTATCA	TGCGGGCGCAAAAATACCTT
CAGACCTTGCGAAGAATAAAACATTATCA	ACCCCAAGATGGTCGAACCAG
TTTCGAACGCATGTATTGTGGAT	CAGCTTGGAAGCCGTTTCGC
TTTCGAACGCATGTATTGCGGAT	TCTCCAGTAGCTGGCGGAAC
CGCCCATTAAATTATCTCCTCTGAC	TCTCCAGTAACTGGCGGAAC
TATTAGATACGCTGCGTGCAG	CGCCGGTGATTGTGGCGATTG
TAGTCATTTCCCCAGCGCTG	CGCCGGTGATTGTAGCGATTG
GAAGGCGTTCGTAAAGAGGG	AAGCGCATCTGGCGCTTATGTA
CGTCTGGGAAGAATGGTGGGA	CGCTTTCCCGGACAATCCTTT
CCAAAGACTATCTGCGGAATGCC	AGAACCAGGAAGTTGTGCTG
TGCGGGCGCAAAAATACCTT	TGTTGCAACGTAGTTAGCGG
CGCCAATAGCGCATTGATATGT	AAAACGTACTGCAGATCGCC
CAGCTTGGAAGCCGTTTCGC	AACGCGCTGTGTCAACATGT
ACCCCAAGATGGTCGAACCAG	TAACTACCACCTCACGACCGA
ACCCCAAGATGATCGAACCAG	CACACCACCGTTGTTGATCA
CGCCGGTGATTGTAGCGATTG	CCGTTTGGGGAATTTAAGGCC
CGCCGGTGATTGTGGCGATTG	CAATTCCCTCGAAATCCCCG
TCTCCAGTAGCTGGCGGAAC	GATGCCAGCGTGTTTACTGC
CGCTTTCCCGGACAATCCTTT	GTAGAGTCGGTACTGGAGGG
AAGCGCATCTGGCGCTTATGTA	CGACGACCTTCAATGACGCC
AAGTTCATCGGGCGCTTATGTA	AAATTCTCACCGGCGACAGC
TGTTGCAACGTAGTTAGCGG	CGGAAGCTTTTCATAGCCCG
AGAACCAGGAAGTTGTGCTG	GCGAAACTCCTGCCAGAAAC
AACGCGCTGTGTCAACATGT	TGGCGTCAACGTATGGC
AAAACGTACTGCAGATCGCC	GCACATTCATCCCTTCGCGCAT
CACACCACCGTTGTTGATCA	GCACATTCATCCCTTCTCGCAT
TAACTACCACCTCACGACCGA	ACTGCGCGTTAACGTTTGTC
CAATTCCCTCGAAATCCCCG	ATGCAGAACACGATGGGACA
CCGTTTGGGGAATTTAAGGCC	CGTCGAACTCGTTTATGACAAGCGAAA
GTAGAGTCGGTACTGGAGGG	TCTCGGTTTTTGTACAGTCACTG
GATGCCAGCGTGTTTACTGC	ATGACGATATGCGTCTGCGG
AAATTCTCACCGGCGACAGC	GGCAGTTCGTTTGCCTGACG
CGACGACCTTCAATGACGCC	TTTTACCTGAATCTTTAGCACAGCG
GCGAAACTCCTGCCAGAAAC	GGGATATTTTTGAGCATATTGTAAGGCCAG
CGGAAGCTTTTCATAGCCCG	TTTCGCCTGTTGAGGGGATA
GCACATTCATCCCTTCGCGCAT	ACGGTTAAAAGCGTTTCGGGATG
TGGCGTCAACGTATGGC	CTGAGTCAGCCTCTTCTGAAACGCTTAAAG
ATGCAGAACACGATGGGACA	TCCTGCATCCAGGAGGTCATTTGTGA
ACTGCGCGTTAACGTTTGTC	TCCTGCATCCATGAGGTCATTTGTGA
TCTCGGTTTTTGTACAGTCACTG	CCATCCTGAGTGGAATGTTCTTTAA
CGTCGAACTCGTTTATGACAAGCGAAA	GTGGGGTATGCACAAAGTAAAGTTCA
CGTCGAACTCGTTTATGACAAGAGAAA	CCATCCTGAGTGGAGTGTTCTTTAA
GGCAGTTCGTTTGCCTGACG	CCATCCTGAGTGGCATGTTCTTTAA
ATGACGATATGCGTCTGCGG	ATTCCATGTTTTGGCCAGTTCAGGC
GGGATATTTTTGAGCATATTGTAAGGCCAG	GCCTGGCTTGCTTTTTATCGGTA
TTTTACCTGAATCTTTAGCACAGCG	GCCTGGCTTGCTTTTTATCAGTA
ACGGTTAAAAGCGTTTCGGGATG	ATTTCCTGCCCTGGCCAGTTCATGC
ACGGTTAAAAGCGTTTCTGGATG	TCCTGGCTTGTTTTTTATCGGTA
TTTCGCCTGTTGAGGGGATA	ATTCCATGTTTTGGCCAGTTCAGAC
TCCTGCATCCAGGAGGTCATTTGTGA	ATTCCCTGTTATGGCCAGTTCAAAC
CTGAGTCAGCCTCTTCTGAAACGCTTAAAG	ATCCCATGTTTTGGCCAGTTCAGGC
CTGAGTTAGTTTCTTCTGAAGCGCTTAAAG	CCCGGAATGTAGGTCATCTGAAA
GTGGGGTATGCACAAAGTAAAGTTCA	TGCCTACGATAAAGAGAAAACGG
CCATCCTGAGTGGCATGTTCTTTAA	CAACTTCACCACGCGGTAT
CCATCCTGAGTGGAATGTTCTTTAA	ACATATAGTACACCCGTTGACATCCTC
GTGGGGTACGCACAAAGTAAAGTTCA	CAACTTCACCACGCGGTGT
CCATCCTGAGTGGAGTGTTCTTTAA	ACTTGTAACGCACCCGTTGATATCCTC
GCCTGGCTTGCTTTTTATCAGTA	GCATATAGTACACCCGTTGATATCCTC
ATTCCATGTTTTGGCCAGTTCAGAC	ACATATAGTACACCCGTTGACGTCCTC
ATTCCATGTTTTGGCCAGTTCAGGC	AGAGGTGCTCCGTTGCCAGAAAA
TTCTGGCTTGCTTTTTATCGGTA	AAGGACAGCGCCTTTAAGATTCATGCC
GCCTGGCTTGCTTTTTATCGGTA	AAGGACAGCACCTTTAAGATTCATGCC
ATTACCTGTTTTAGCCAGTTCATAC	ATGTGCTGTCCCTTTATGCC
GCCTTGCTTGCTTTTTATCAGTA	ATGTGCTGCCCCTTTATGCC
GCCTGGCTTGCTTTTTATCGATA	AAGCGATAAAGCGCCACTAAAGC
TGCCTACGATAAAGAGAAAACGG	AAGCGATAAAGTGCCACTAAAGC
CCCGGAATGTAGGTCATCTGAAA	TTGGTAGGCAATCAGGCTTCG
ACATATAGTACACCCGTTGACATCCTC	GCTTCACCCATGGCGTTATC
CAACTTCACCACGCGGTAT	ACGCGGTTTCACGCTTATCG
CAACATCACCGCAGGGCAT	GCGGGCGTCATGATGAC
CAACTTCACCACGCGGTGT	TTCGGTGCAGTACACCATTC
AAGGACAGCGCCTTTAAGATTCATGCC	TCTCACGCTGCGCATAATTC
AGAGGTGCTCCGTTGCCAGAAAA	GGCGTAACGTTTGTTATTCAGGG
AAGCGATAAAGCGCCACTAAAGC	TTAAAGTGGGCTTGGGAAATACC
ATGTGCTGTCCCTTTATGCC	TGGATAAATTAGCAGCAAAACCCTC
AAGCGATAAAGCGCTACTAAAGC	TTAACGGAAGTTCTGAATAATGGCAGC
GCTTCACCCATGGCGTTATC	ATAGGGCAGGCGGTCAATAT
TTGGTAGGCAATCAGGCTTCG	GACGAATCATGAGCGTAATAGCG
GCGGGCGTCATGATGAC	TTGATAGCGGAAAATTGGGCT
ACGCGGTTTCACGCTTATCG	TATCGCTGATCTGATGCGCAA
TCTCACGCTGCGCATAATTC	TGGAAGCAATGTCATATGGAATTCC
TTCGGTGCAGTACACCATTC	GCTCATAGTGATCACTTTTGTAATTTCG
TTAAAGTGGGCTTGGGAAATACC	TGGAAGCAATGTCATATGGAGTTCC
GGCGTAACGTTTGTTATTCAGGG	ATATTCGGTCTGTCGAGCGC
TTAACGGAAGTTCTGAATAATGGCAGC	CACTGGCCGGAAGCAAACTG
TGGATAAATTAGCAGCAAAACCCTC	TGCGTAAACGCCTGATAGCG
TGGATAAATTAGCAGCAAAGCCCTC	TCGCAGATTGTCGGTTTCCG
GACGAATCATGAGCGTAATAGCG	CGCAGGCTATGGCCCAATCT
ATAGGGCAGGCGGTCAATAT	TGGGTGGGCGACATGATGAT
TATCGCTGATCTGATGCGCAA	TTAATGGCGGCAGCCGA
TTGATAGCGGAAAATTGGGCT	GTCATCGCTTCGCCACAGTT
GCTCATAGTGATCACTTTTGTAATTTCG	GCAATCGCTTCGCCACAGTT
TGGAAGCAATGTCATATGGAATTCC	CGCTCTTTCCTAATTATCTGTTCGT
TGGAAGCAATGTCATATGGAGTTCC	AACCGGTGTTTTTTACGCTCT
CACTGGCCGGAAGCAAACTG	ATTTTGAAGAAGAAGTCATTCAACAGACT
ATATTCGGTCTGTCGAGCGC	ATCTGCGTAGCGTACTGTTTTGCTAAT
TCGCAGATTGTCGGTTTCCG	GCTACAAAACCATGGCATGC
TGCGTAAACGCCTGATAGCG	CGATAAAGATATGCGCTTCCAGC
TGGGTGGGCGACATGATGAT	GCTACCAAACCCTGGCATGC
CGCAGGCTATGGCCCAATCT	GGTAGAAACCTGGATTTACCAGGTT
GTCATCGCTTCGCCACAGTT	CTGCCGATACAGTTTCATACTATTATGAA
TTAATGGCGGCAGCCGA	AATGTTTATAACGCGTAATACCATCCAG
AACCGGTGTTTTTTACGCTCT	GGAGAAAAGATGCTAACCACATCATTAACG
CGCTCTTTCCTAATTATCTGTTCGT	AATGCTTATAGCGCGTAATACCATCCAG
ATCTGCGTAGCGTACTGTTTTGCTAAT	CGGTAAAGATGCTTTTGAGGAAGT
ATTTTGAAGAAGAAGTCATTCAACAGACT	AGAACAGGCATACGTAACGAAATC
CGATAAAGATATGCGCTTCCAGC	AAACATGCGACAACAGCTCA
GCTACAAAACCATGGCATGC	ACATGATCCGTCGCGCC
GCTACCAAACCCTGGCATGC	GATTTTTACCTGCTGGCGGA
GCTACAAAGCCATGGCATGC	ATGTCTTTCTAAATCAATACGATCCTTTGC
CTGCCGATACAGTTTCATACTATTATGAA	TCTGCAACTTATTGCGAAAAGAACG
GGTAGAAACCTGGATTTACCAGGTT	ATCCGTCAGAAGGTACAAAAATGGCTT
GGTAGAAACTTGGATTTACCAGGTT	ATCCGTCAGGAGATACAAAAATGGCTT
GGAGAAAAGATGCTAACCACATCATTAACG	ATCCGTCAGGAGGTACAAAAATGGCTT
AATGTTTATAACGCGTAATACCATCCAG	ATACTTATTACTGGCGGGGCAGGTTT
GGAGAAAAGATGTTAACCACATCATTAACG	GAAAGGGATTCAAGATTACCGGC
AATGCTTATAGCGCGTAATACCATCCAG	ATACTTATTACTGGTGGGGCAGGTTT
AATGCTTATAACGCGTAATACCATCCAG	AAGACAGGGCAAGTAGGCTG
AGAACAGGCATACGTAACGAAATC	ATGGGATATCGCCGGTACCA
CGGTAAAGATGCTTTTGAGGAAGT	CTTATGGTGATGGCGTTGCC
CGGCAAAGATGCTTTTGAGGAAGT	TCCATCGGCTGCCAGAAACC
ACATGATCCGTCGCGCC	GTGCAGAATTAGTCGCGTCT
AAACATGCGACAACAGCTCA	TTCGACCGTCTTCGCATCTT
ATGTCTTTCTAAATCAATACGATCCTTTGC	TGGCACTGACTGCGCTGACT
GATTTTTACCTGCTGGCGGA	CTAACGGTTCCGATGTCACC
ATGTCGTTCTAAATCAATACGATCCTTTGC	AGGATGAATCAATCCTCGATGCT
ATGTCTTTCTAAATCATACGATCCTTTGC	AAGCCAATTTTTGCTGTTGGTG
GATTTTTATTTGCTGGCGGA	AGAGCATGTATATGGGCCTGG
ATCCGTCAGAAGGTACAAAAATGGCTT	TTTGGTTTCCAGCCCATTGC
TCTGCAACTTATTGCGAAAAGAACG	ACGAGCAGAATCTTCATGCC
ATCCGTCAGGAGGTACAAAAATGGCTT	TAGCTTCTGCATAGCAGCGT
GAAAGGGATTCAAGATTACCGGC	GTTCCAACGCATGCTGAAAC
ATACTTATTACTGGCGGGGCAGGTTT	GCTGTGTGTGCTCCATAACT
ATACTTATTACTGGTGGGGCAGGTTT	TGGATTCAGCGTGACTTTGGCG
ATGGGATATCGCCGGTACCA	CGGTAAAGATTGCCAATGCTTGCC
AAGACAGGGCAAGTAGGCTG	CGGCATGGAAAACTTTTTCCATG
TCCATCGGCTGCCAGAAACC	TCACTTGCCATAGACCTGTCA
CTTATGGTGATGGCGTTGCC	TGTCTCTCCAACAAATGGTCG
TTCGACCGTCTTCGCATCTT	CATACCGTGCGACATAGTTGT
GTGCAGAATTAGTCGCGTCT	TTTCTTGCTTCAGTATCCCTTGCG
CTAACGGTTCCGATGTCACC	CAATGGCATCCCATCGTTCT
TGGCACTGACTGCGCTGACT	GCTTGGCTCACTATATGTTGTTGG
AAGCCAATTTTTGCTGTTGGTG	AAGTTAGTGGAAGCCCCCAA
AGGATGAATCAATCCTCGATGCT	CTTGCATGGTAACAAAGGACCA
TTTGGTTTCCAGCCCATTGC	GCGCCAAAATCTTCAGGCTT
AGAGCATGTATATGGGCCTGG	GGTAGTGCGCTACCAGCATA
TAGCTTCTGCATAGCAGCGT	CTTCCGGGAGGGACTCAATA
ACGAGCAGAATCTTCATGCC	AAGTCTATTTTGCGCGTCGC
GCTGTGTGTGCTCCATAACT	TTCGTGGTCCAGTTTATGCG
GTTCCAACGCATGCTGAAAC	TAGGTATATGCTGCCTGCCA
CGGTAAAGATTGCCAATGCTTGCC	CTCAGTTGTGGAAAGCAGCA
TGGATTCAGCGTGACTTAGGCG	AAGCCAACTGCTGCGACGAC
TGGATTCAGCGTGACTTTGGCG	CTTACGCTGCATCTCTGGGT
TCACTTGCCATAGACCTGTCA	GGCGAATCTGAAATCCAGGC
CGGCATGGAAAACTTTTTCCATG	TTTCCCGCCACGATGGAGCT
CATACCGTGCGACATAGTTGT	TCCACGGCGCGACATAGATTA
TGTCTCTCCAACAAATGGTCG	GCCATTTTACCGAATATTACCGCCGG
CAATGGCATCCCATCGTTCT	TCCACGGAGCGACATAGATTA
TTTCTTGCTTCAGTATCCCTTGCG	GCCATTTTACCGAATATTACCGCTGG
AAGTTAGTGGAAGCCCCCAA	ATATCATCAAAACGCATACGGTCG
GCTTGGCTCACTATATGTTGTTGG	CGCAATCTCACCATTGAATTTAAAACCAGC
GCGCCAAAATCTTCAGGCTT	ACGCATCGTCTCGACAATCT
CTTGCATGGTAACAAAGGACCA	TGAGTAAAACCTTTCGCTACCG
CTTCCGGGAGGGACTCAATA	AGAACGTGTTGCGGAAATGA
GGTAGTGCGCTACCAGCATA	CGCATTAATAATTGACACTGCCC
TTCGTGGTCCAGTTTATGCG	GCTAAAGATGATATCTGGTTATTGAACGG
AAGTCTATTTTGCGCGTCGC	GCTAAAGATGACATCTGGTTATTGAACGG
CTCAGTTGTGGAAAGCAGCA	ATTCACAAATGACTCAAGCTGCGAT
TAGGTATATGCTGCCTGCCA	ATTCACAAATGACTCAAGCCGCGAT
CTTACGCTGCATCTCTGGGT	GAATTGTTACGTATCACTCAAAATACCG
AAGCCAACTGCTGCGACGAC	ACTGAATTTTCGCTGCCAGGTA
TTTCCCGCCACGATGGAGCT	GATCTTTTACGCATAACACAAAGTACCG
GGCGAATCTGAAATCCAGGC	TTGAAAGCGCAATGTAGCGA
GCCATTTTACCGAATATTACCGCCGG	GCAAGCCATCAACGGTAGTAATAAC
TCCACGGCGCGACATAGATTA	GCAGACCATCAACAGTAGTAATAAC
GCCATTTTACCGAATATTACCGCTGG	TTGAAAGCGCAATGCAGCGA
CGCAATCTCACCATTGAATTTAAAACCAGC	GCAAACCATCAACGGTAGTAAAAAC
ATATCATCAAAACGCATACGGTCG	CGGCAGCAAACTCTTTACCC
CGCAATCTCACTATTGAATTTAAAACCAGC	TCCGCATTTTGCTGTACCGC
TGAGTAAAACCTTTCGCTACCG	GAGGCGCGCTTAAACATAATG
ACGCATCGTCTCGACAATCT	GTATTCTGCTCAAGACGAATATCGG
CGCATTAATAATTGACACTGCCC	TTGGGATATGGTTTCCCAAAATATATCGGC
AGAACGTGTTGCGGAAATGA	TTGGGATATGGTTTCCCAAAATATCTCAGC
ATTCACAAATGACTCAAGCTGCGAT	AACCAGCCTCCCATTTTGGA
ATGTACAAATAACTCAAGCTGCGAT	AACCAGCTCCCCATTTTGGA
GCTAAAGATGATATCTGGTTATTGAACGG	GGGTCATTGTTGTCAGCGA
GCTAAAGATGATACTTGGTTATTGAACGG	ATAAGCTGTGAAGATCGGGTCAC
ACTGAATTTTCGCTGCCAGGTA	TCTTCAAGTTGATCCAACGTGCG
GAATTGTTACGTATCACTCAAAATACCG	CGCATTTGGCGTGCTCTGATT
ACCGAATCTTCGTTGCCAGGTA	TTTATCCAGTTGCCACTCACG
GCAAGCCATCAACGGTAGTAATAAC	CTGCAAGGCTGGGAAGTAAA
GCAGACCATCAATAGTCGTAATCAC	GCTGCTGCTTTTTCGAATTCAGCTTT
TTGAAAGCGCAATGTAGCGA	TACGCTTATGATGCACTGGAAC
TTGAAAACGCAATGTAGCGA	GCGGCCGCTTTTTCAAACTCTTCTTT
TCCGCATTTTGCTGTACCGC	CGAATTACCTGCATTACCGTATGCC
CGGCAGCAAACTCTTTACCC	AGCTGCCAAAAGATGCCGCGATA
GTATTCTGCTCAAGACGAATATCGG	TTCGGCTGATCGGACATGTTAT
GAGGCGCGCTTAAACATAATG	AAATTTACCCCACACCTTAAAGCG
AACCAGCCTCCCATTTTGGA	GGGTTTAGCATTGTTAACAGCG
TTGGGATATGGTTTCCCAAAATATATCGGC	TTGCTGGATTCGTTTGACAGG
TTGGGAGATGGTTTCCAAAAATATATCGGC	TGGCAATCGTTGACCCAGCC
ATAAGCTGTGAAGATCGGGTCAC	AACATGGCAAGGCGTTGTGC
ATAAGCTGTGAAGATCGGGCCAC	AACATTGCAAGGCGTTGTGC
GGGTCATTGTTGTCAGCGA	TCCTGATAACCTATTTTGCAAAACTGAGT
CGCATTTGGCGTGCTCTGATT	TTATGGTCGGCGACACGGT
TCTTCAAGTTGATCCAACGTGCG	TTATAGTCGGCGACACGGT
CTGCAAGGCTGGGAAGTAAA	TTATGGTCGGCGACACGAT
TTTATCCAGTTGCCACTCACG	CAAAACGCATAACAAAGCGGTCTTGTTG
TACGCTTATGATGCACTGGAAC	CAAAACGCATAACAAAGCGCTCTTGTTG
GCTGCTGCTTTTTCGAATTCAGCTTT	CAAAATGCATAACAAAGCGTTCTTGTTG
GCGGCCGCTTTTTCAAACTCTTCTTT	TGCCAGTTACGTTAAGTTTTGGT
AGCTGCCAAAAGATGCCGCGATA	TGCCTGTTACGTTAAATTTTGGT
CGAATTACCTGCATTACCGTATGCC	CAAAATCCATAACAAAACGATCTTGTTG
AAATTTACCCCACACCTTAAAGCG	TGCCAGTTACGTTAAGCTTTGGT
TTCGGCTGATCGGACATGTTAT	CTATGCTCGTCAGACATGCGAAG
TTGCTGGATTCGTTTGACAGG	CTGCCCCACCTGGAGTAAATA
GGGTTTAGCATTGTTAACAGCG	CTATGCTCGCCAGACATGCGAAG
AACATGGCAAGGCGTTGTGC	TGAAGGGGGAATTATTGTGGAAAC
AACATTGCAAGGCGTTGTGC	ATATCATTCCCCATTACCAGACTCG
TGGCAATCGTTGACCCAGCC	ATGATATCTCATTAATTGCCTTACTGGC
TTATGGTCGGCGACACGGT	GGCCACATAACAAACATAGAAAGCA
TTATGGTCGGCGACACGAT	TTTAGTGTTTGCAGGTAATAAGGCGCTC
TCCTGATAACCTATTTTGCAAAACTGAGT	CGCCCGTAAGAGAGTAAAACTTC
TCCCGATATCCTATTTTAGAGAACTGGGT	GCGCTGGGTTGTATTATCGA
TGCCAGTTACGTTAAGTTTTGGT	GCGTTCATTTGCGGAGCAAA
CAAAACGCATAACAAAGCGCTCTTGTTG	GTTCATATGGAAATTCTGTCTGAACAGGTG
CAAAACGCATAACAAAGCGGTCTTGTTG	GTTTTCTACCTCTTCCAGCCAAA
TGCCAGTTGCGTTAAGTTTTGGT	TCGCTGTGTGCTGCAATATT
CAAAACACATAACAAAGCGGTCTTGTTG	AAGAGTCCATCCCCAAACGA
TGCCAATTACGTTAAGTTTTGGT	TTTGGCGAGGTGCATACC
TGCCAGTTACGTTAAGTTTTGTT	CCGGAAATCTGCACGTACC
CAAAATCCATAACAAAACGATCTTGTTG	CATCCGCTGTGAGCTGTATAGCATA
CAAAACGCATAATAAAGCGGTCTTGTTG	ATGACTATTGATGGGCATCCTGCCAGA
CTGCCCCACCTGGAGTAAATA	CATCCGCTGTGAGTTGTATAGCATA
CTATGCTCGTCAGACATGCGAAG	ATGACTATTGATGGACATCCTGCCAGA
CTGCCCCGCCTGGAGTAAATA	GACACTGCCGTTCCCCAGTC
CTATGCTCGTCAGACATGTGAAG	ATGTTTGCTGCCGACCCACG
CTGCCCCACCTGGCGTAAATA	ATGTTTGCTGCCGATCCACG
ATATCATTCCCCATTACCAGACTCG	GACACTGCCGTCCCCCAGTC
TGAAGGGGGAATTATTGTGGAAAC	CCTTCGCTGGATACTTCAGCATG
GGCCACATAACAAACATAGAAAGCA	AGCGACTCTCGAATCATGGGG
ATGATATCTCATTAATTGCCTTACTGGC	CCTTCACTGGATACTTCAGCATG
CGCCCGTAAGAGAGTAAAACTTC	TCGATCGCTTCAAGCAATAAGGTG
TTTAGTGTTTGCAGGTAATAAGGCGCTC	TTCATTCGCGTGAAGAGGCCAAAG
GCGTTCATTTGCGGAGCAAA	TCGATCGCTTCAATCAATAAGGTG
GCGCTGGGTTGTATTATCGA	TTCATTCTCGTGAAGAGGCTAAAG
GTTTTCTACCTCTTCCAGCCAAA	GCAATGATTCCACTAAGCATATCCTTGATC
GTTCATATGGAAATTCTGTCTGAACAGGTG	GAATGGTAATGATTTGCTCAACCCAGAATC
AAGAGTCCATCCCCAAACGA	GAATGGCAATGATTTGCTCAACCCAGAATC
TCGCTGTGTGCTGCAATATT	GCAATGATTCCACTAAGCATGTCCTTGATC
CCGGAAATCTGCACGTACC	CCCTCATTTGGTGCAGGAAATAAC
TTTGGCGAGGTGCATACC	GCGCTAACGGTTATTGTTCCGGATA
ATGACTATTGATGGGCATCCTGCCAGA	TCCTCATTTGGCGCAGGAAATAAC
CATCCGCTGTGAGCTGTATAGCATA	GCGCTATCTGTTATTGTTCCGGATA
ATGACTATTGATGGACATCCTGCCAGA	CCCTCTTTGGGTGCAGGAAATAAC
ATGTTTGCTGCCGACCCACG	TATCCAGCTTATTAAGCGCTTGC
GACACTGCCGTTCCCCAGTC	GCCTGTAAGCACTCAATCTTATGTAAAGTC
ATGTTTGCTGCCGATCCACG	GCCTGTAAGTACTCAATCTTATGTAAAGTC
GACACTGCCGTCCCCCAGTC	TTACCAGCTTATTAAGCGCTTGA
AGCGACTCTCGAATCATGGGG	CTGACTCAGCATTCCTTCAATTCTTTG
CCTTCGCTGGATACTTCAGCATG	TTCTTACGGCATGTGATGTGGATCT
AGCGATTCTGGAATCATGGGG	CTGACTCAGCATCCCTTCAATTCTTTG
CCTTCACTGGATACTTCAGCATG	TTCTTACGGGATGTGATGTGGATCT
TTCATTCGCGTGAAGAGGCCAAAG	GTCTACCGACTGTTGGTCGAACCAG
TCGATCGCTTCAAGCAATAAGGTG	CTCCGCTTACCGTAAGGCT
TTCATTCTCGTGAAGAGGCCAAAG	GTCTACCGACTGTTGTTCGAACCAG
TCGATCGCTTCAATCAATAAGGTG	CGCCGCTTACCGTAAGGCT
TCAATCGCTTCAAGCAATAAGGTG	GTCTACCGATTGTTGGTCGAACCAG
GAATGGTAATGATTTGCTCAACCCAGAATC	AACTGCGCATCAAGTTGTTGG
GCAATGATTCCACTAAGCATATCCTTGATC	CGGGTCCGTATTTTGCTAAGAGC
GAATGGCAATGATTTGCTCAACCCAGAATC	CGGGTTCGTATTTTGCTAAGAGC
GCAATGATTCCACTAAGCATGTCCTTGATC	ATTTGTCGATGATGTAATCGTAACCA
GAATGGTAATGATTTGCTAAACCCAGAATC	CGTATTCACTTATGTCAGATACTCAAGCA
GCGCTAACGGTTATTGTTCCGGATA	CGTATTCACTTATGTCAGATACTCCAGCA
CCCTCATTTGGTGCAGGAAATAAC	AAGTCGTGGCAATGCACTAA
GCGCTATCTGTTATTGTTCCGGATA	ACGCTTCTGGCGATGCTGTGTAAT
TCCTCATTTGGCGCAGGAAATAAC	ACGCTTCTGGCAATGCTGTGTAAT
GCCTGTAAGCACTCAATCTTATGTAAAGTC	TCTAACTGCTGCCGTTGCGT
TATCCAGCTTATTAAGCGCTTGC	CCGTGCTTGATCAGCAGCAAC
GCCTGTAAACACGCAATCTTATGTAAAGTC	CCGTACTTGATCAGCAGCAAC
GCCTGTAAGCACCCAATCTTATGTAAAGTC	TCTAGCTGCTGCCGCTGCGT
TTCTTACGGCATGTGATGTGGATCT	TCTAACTGCTGCCGTTGTGT
CTGACTCAGCATTCCTTCAATTCTTTG	CTGAGACTCCAGCCACTGCTTTAGC
CTGACTTAGCATTCCTTCAATTCTTTG	GGTTATCTTGACGGTGTAGAGTGTGA
CTCCGCTTACCGTAAGGCT	CTGAGATTCCAACCACTGTTTTAGC
GTCTACCGACTGTTGGTCGAACCAG	GGTTATCTTGACGGTGTAGAATGTGA
CGCCGCTTACCGTAAGGCT	CTGAGATTCCAGCCACTGCTTTAGC
GTCTACCGACTGTTGTTCGAACCAG	CAGCAGAAAGCTCTCCGACTA
CTCCGCTCACCGTAAGGCT	GCGCCGTTATTGCAAGCCAGT
CGGGTCCGTATTTTGCTAAGAGC	CGGCAGAAAGCTCTCCAACTA
AACTGCGCATCAAGTTGTTGG	TCTTCAGAGTTTTTTTGCAAAAACTGTCGA
CGGGTTCGTATTTTGCTAAGAGC	ATATTGTTTCTGCTTTCAATACTGCCTCT
CGTATTCACTTATGTCAGATACTCAAGCA	TCTTCAGAGTTTTTTTGCAAAAATTGTCGA
ATTTGTCGATGATGTAATCGTAACCA	ATATTGTTTCTCCTTTCAATATTGCCTCT
CGTATTCACTTATGTCAGATACTCCAGCA	TCTTCAGAATTTTTTTGCAAAAATTGTCGA
ATTTGTCGATGATGTAACCGTAACCA	CCGCTAAGCCATGGGTAGCT
CGTATTCACTTAGGTCAGATACTCCGGCA	GCATCGGTAGTTGGTGTCATCGTAAG
ACGCTTCTGGCGATGCTGTGTAAT	CCGCTCAGCCATGGATAGCT
AAGTCGTGGCAATGCACTAA	GCATCGGTAGTTGGGGTCATCGTAAG
CCGTACTTGATCAGCAGCAAC	GATGAAGAGCATAAGGGAATGAGATCA
TCTAACTGCTGCCGTTGCGT	GCTGAAACCTCACTTTTTGGCTTGCTT
CCATACTTGATCAGCAGAAAC	GATGAAGTGCATACGGCAATGATATCA
TCTAACTGCTGGCGCTGCGT	GCTGAAACCTCACTCTTTGGCTTGCTT
CCGTACTTGAGCAGCAGCAAC	TGCGCATAATCTATCTTCATCACCATACG
GGTTATCTTGACGGTGTAGAGTGTGA	CGTCGGGAAATGCAGAGTGAAATACA
CTGAGACTCCAGCCACTGCTTTAGC	TTCCTGCCATGACAAAATCGG
GGTTATCTTGACGGGGTGGAATGTGA	CGTCATATTCTGCGTCGTCTT
CTGAGATTCCAGCCACTGCTTTAGC	ACGTTATCACACGCGAGATAGCAT
GCGCCGTTATTGCAAGCCAGT	TCGCTGCGTATGTTGTTGGATG
CAGCAGAAAGCTCTCCGACTA	ACGTTATCACACGCGAGGTAGCAT
CGGCAGAAAGCTCTCCGACTA	TTTGCGCATTCTGGCGA
ATATTGTTTCTGCTTTCAATACTGCCTCT	TGATGGCCCAGCCATGGAGTT
TCTTCAGAGTTTTTTTGCAAAAACTGTCGA	TCGCCTTCGCGCAATAG
TCTTCAGAGTTTTTTTGCAAAAATTGTCGA	ATATGGCGGGCGAATATCGC
GCATCGGTAGTTGGTGTCATCGTAAG	CGGCATTTTTCCGTACCTTACTGGA
CCGCTAAGCCATGGGTAGCT	TCACGCGGCATAAACTCTTT
GCATCGGTAGTTGGGGTCATCGTAAG	CTACGCCGCTAGCCATTTCT
GCTGAAACCTCACTTTTTGGCTTGCTT	AGGAGTATCAGGAGCAGATCCAG
GATGAAGAGCATAAGGGAATGAGATCA	CTACGCCGCTGGCCATTTCT
GCTGAGACCTCACTTTTTGGTTTGCTT	TTTACCTCGTTAATGCCCGGAGTATTT
GATGAAGGGCATAAGGGAATGATATCA	CGTTTAGAGCATCAATGATTACTGCG
GCTGAAACCTCACTCTTTGGCTTGCTT	CGTTTAAAGCATCAATGATTACTGCG
CGTCGGGAAATGCAGAGTGAAATACA	TTTACCTCGTTAATGATCTGAGCATTT
TGCGCATAATCTATCTTCATCACCATACG	TGATGCACAAATATCCCGCGTAAAAG
TGCGCATAATTTATCTTCATCACCATACG	CCTTACCTGGTGATCTATCGTATTGAGG
CGTCGGGAAATGCAGAGCGAAATACA	TGATGAACAAATATCCCGCGTAAAAG
CGTCATATTCTGCGTCGTCTT	CCTTACCTGGTGGTATATCGCATTGAGG
TTCCTGCCATGACAAAATCGG	TGATGTACAAATATCCCGCGTAAAAG
TCGCTGCGTATGTTGTTGGATG	TAATCCAGTACCGCACCTATCGC
ACGTTATCACACGCGAGATAGCAT	ACCGCCAGTGATAGCGTTGCT
TCGCTGCGTATGTTGCTGGATG	TAATCCAGTACCGCCCCTATCGC
ACGTTATCACACGCGAGGTAGCAT	GCTGACCTGCATACCGGTCA
TGATGGCCCAGCCATGGAGTT	GTGCTAAGTGGTGGAGGCG
TTTGCGCATTCTGGCGA	ACTGACCTGCATACCAGCCA
ATATGGCGGGCGAATATCGC	GCTGACCTGCATACCAGTCA
TCGCCTTCGCGCAATAG	AAGCGGATGTCTTCCCGCCA
TCACGCGGCATAAACTCTTT	ATCCTCCCGCGTCGTTC
CGGCATTTTTTCGTACCTTACTGGA	GCCGATGTACTTCCCCCTTC
CGGCATTTTTCCGTACCTTACTGGA	TCTATTGAGGTTGAATGTCATCCGGAA
AGGAGTATCAGGAGCAGATCCAG	TCTGTTAAGGTTGAATGTCATTCGGAA
CTACGCCGCTAGCCATTTCT	CGCCGGGTTTGGGTGTTAAATAGTG
CGTTTAGAGCATCAATGATTACTGCG	CGACGGGTATGGATATTAAATAATA
TTTACCTCGTTAATGCCCGGAGTATTT	ATACTAAGCAAGAGATTATAGAAGCAGCAA
CGTTTAAAGCATCAATGATTACTGCG	ATACTAAGCAAGAGATTATAGCAGCAGCAA
CCTTACCTGGTGATCTATCGTATTGAGG	CGCCGGTTTTGGGTGTTAAATAGTG
TGATGCACAAATATCCCGCGTAAAAG	GAGCTTCAGGTGAAAGCCGC
CCTTACCTGGTGGTATATCGCATTGAGG	CGCTCTGCATCGGTATTACC
TGATGAACAAATATCCCGCGTAAAAG	CAGCGTTACCAGGCATGGCT
CCTTACCTGGTGGTATATCGTATTGAGG	TGCTGGCGCTGAGGTTAAGC
ACCGCCAGTGATAGCGTTGCT	ATTGCGAACAGTAATGCACAGGT
TAATCCAGTACCGCACCTATCGC	TACAGCGATGTGTTATTAAATGCTCCC
GTGCTAAGTGGTGGAGGCG	TACAGCGACGTGTTGTTAAATGCTCCC
GCTGACCTGCATACCGGTCA	GCTGATCGTGAAGTTTACGGTGCTG
GCTGACCTGCATACCAGTCA	GAAATGGCGGGTTCCAGCAT
GTGCTAAGCGGTGGAAGCG	GAAATGACGGGTTCCAGCAT
ATCCTCCCGCGTCGTTC	GCTGATAGTGAAGTTTACGGTGCTG
AAGCGGATGTCTTCCCGCCA	AGTTCTGGCTGTACGTCAGG
AAGCGGATTTCTTCCCGCCA	AGGATTATCAGGCGCTGGCG
TCTATTGAGGTTGAATGTCATCCGGAA	CGCTTTGCGGCGGAATTTCG
GCCGATGTACTTCCCCCTTC	CTGCCCTATCTGGCGCAGTC
ATACTAAGCAAGAGATTATAGAAGCAGCAA	CGCTTTTCGGCGGAATTTCG
ATACTAAACAAGCATTCATGGAGGCAGCGA	CAACCATTGCGTATTGCCGG
CGCCGGGTTTGGGTGTTAAATAGTG	TAACGTGTGCGGCCATGCTG
ATACTAAGCAAGAGATTATAGAAGCAGCCA	TACTGATAATCCACCTGTAATGTTGCC
CGCCGAGTTTCGGTATTAAATAATG	CAGAATGTTCCGTATGAGATCACCTGTGAT
CGCTCTGCATCGGTATTACC	CAGAATGTTCCGTATGAAATCACCTGTGAT
GAGCTTCAGGTGAAAGCCGC	CGTTGTACCCAGGCATTCAG
TGCTGGCGCTGAGGTTAAGC	GATTGCGATTCGGCGCTGAG
CAGCGTTACCAGGCATGGCT	ATGCCAGCATTGTTGTTGGC
TACAGCGACGTGTTGTTAAATGCTCCC	GTTCTTTTGCCCGGCATCAA
ATTGCCAACAGTAATGCGCAGGT	ACTCATACCACATCATTAGGTATTGGC
ATTGCGAACAGTAATGCACAGGT	TGGTGGCTTTCTCTTGAGAGGAATA
GAAATGGCGGGTTCCAGCAT	CAATATGCCCGGGCGGATAT
GCTGATCGTGAAGTTTACGGTGCTG	GTGATCGTCACAACGGACGTGAA
AGGATTATCAGGCGCTGGCG	GTGATCGTCACAGCGGACGTGAA
AGTTCTGGCTGTACGTCAGG	GCAAAACGCCTGTACGGTAA
CTGCCCTATCTGGCGCAGTC	GACCATGCCTGAAGATCGTTAAAGG
CGCTTTGCGGCGGAATTTCG	GACCATGCCGTAAGATCGTTAAAGG
TAACGTGTGCGGCCATGCTG	GATGCGCCGTTTATGGTCAC
CAACCATTGCGTATTGCCGG	GGCGAAGTTCATATAATAGGGCGTGGG
CAGAATGTTCCGTATGAGATCACCTGTGAT	GGCGAAGTTTATATAATAGGGCGTGGG
CAGAATGTTCCGTATGAAATCACCTGTGAT	CCTACTCTTCGCTGCCGATT
TACTGATAATCCACCTGTAATGTTGCC	TTCGCTGGCGTAACGATAGC
GATTGCGATTCGGCGCTGAG	TCAACTGCGCAATTAATCGGCTATGAGG
CGTTGTACCCAGGCATTCAG	CATCGTTGCACCAGCGTAAAAAGCAAT
GTTCTTTTGCCCGGCATCAA	TCAACTGCGCAATTAATCAGCTATGAGG
ATGCCAGCATTGTTGTTGGC	CATCGTTGCAGCAGCGTAAAAAGCAAT
TGGTGGCTTTCTCTTGAGAGGAATA	GCTGGCATTTCTTTTTGTTCATATAGCGAC
ACTCATACCACATCATTAGGTATTGGC	TGTTATCAAGAATATAGTCGGGAATGTG
GTGATCGTCACAACGGACGTGAA	TAGAACTGGTTTATGACAAGCGTAATGTTG
CAATATGCCCGGGCGGATAT	CTGCATCGGCTTCACCCTCA
GACCATGCCTGAAGATCGTTAAAGG	AACTCATAGCAAATGCTCCATGAAG
GCAAAACGCCTGTACGGTAA	GTGACTATTTTATGCTACCAGAGTATCGG
GGCGAAGTTCATATAATAGGGCGTGGG	GCCTCTTCAAACATTTCCTGAACAGTACGG
GATGCGCCGTTTATGGTCAC	AAGAGGGTTCACCGGATCTTCCC
TTCGCTGGCGTAACGATAGC	AAGAGGGTTCACCAGGTCTTCCC
CCTACTCTTCGCTGCCGATT	AAGATGGTTCACCGGATCTTCCC
CATCGTTGCACCAGCGTAAAAAGCAAT	TCTGTTTTAGTACAAACATGGTTTACGT
TCAACTGCGCAATTAATCGGCTATGAGG	AGCTGATGCCAGAGACGTTATTTT
TCAACTGCGCAATTAATCAGCTATGAGG	TCTGTTTTAGTACAAAAATGGTTTACGT
TGTTATCAAGAATATAGTCGGGAATGTG	TATAAGCGACATAAGTCGAAAATGGGC
TGTTATCAAGAATATAGTCGGGAGTGTG	TATAAGCGACATAAGTCGAAAGTGGAC
GCTGGCATTTCTTTTTGTTCATATAGCGAC	GCTTTATTCATTCGCGCATTAAGGT
CTGCATCGGCTTCACCCTCA	AAAATTTACGATCAGGCGTGTACG
TAGAACTGGTTTATGACAAGCGTAATGTTG	AAAATTTACGACCAGGCGTGTACG
TAGAACTAGTTTATGACAAGCGTAATGTTG	GCGTTCTGAATAGAAATACCGACACC
GTGACTATTTTATGCTACCAGAGTATCGG	GCGTCAGGGGTTTTATGAGC
AACTCATAGCAAATGCTCCATGAAG	CGGACATCTCCTGATCGAGA
AAGAGGGTTCACCGGATCTTCCC	AACCTCGCGTACAACGTGGC
GCCTCTTCAAACATTTCCTGAACAGTACGG	TGATATCCACGCGCGCTTTC
GCCTCTTCAAACTTTTCCTGAACAGTACGG	GAGGTAATCAGCGCCATCAG
AGCTGATGCCAGAGACGTTATTTT	ATGAAGGGCTTTCGTGACGC
TCTGTTTTAGTACAAAAATGGTTTACGT	ATCGATGATACAGAACGAAGCGAC
TCTGTTTTAGTACAAACATGGTTTACGT	TTTTCGGGCTATCGCGAC
TCTGTTTTAGCACAAACATGGTTTACGT	ACCGATTAGCGCCCCAACGATA
TCTGTTTTAGTGCAAACATGGTTTACGT	GGCGCTCAAAATTGCGGAAC
GCTTTATTCATTCGCGCATTAAGGT	CGAACGCTATGCGCCAGTTG
TATAAGCGACATAAGTCGAAAATGGGC	ATATTGCTTGCCAGCGGCGG
TATAAGTGACATAAGTCGAAAATGGAC	TCCCAGCTTTGATTCTGCCG
GCTTTATTCATTCTCGCATTAAGGT	CTGGAGGCGGAAATGCC
GCTTTATTCATTCGCGCATTAAGAT	CCTGTCTTGCGCCATATACC
GCGTTCTGAATAGAAATACCGACACC	TCAGCGTCTGGGCATTACGA
GCGTTCTGGATAGAAATACCGACACC	ATGATAAACGCGCTGCTCCA
AAAATTTACGATCAGGCGTGTACG	AAACCGGCGTCGGCAATATCA
AAAATTTACGACCAGGCGTGTACG	CCCATGACGCTGGAGCAAAT
CGGACATCTCCTGATCGAGA	CGCTATGAAGGCCAGTGGTA
GCGTCAGGGGTTTTATGAGC	ACTACATGCAGATCGTGGCT
TGATATCCACGCGCGCTTTC	CGCTAAACCCGCGTTTAAAC
AACCTCGCGTACAACGTGGC	AGGATAGACAGAATGTCTAACATTAAAAGT
ATGAAGGGCTTTCGTGACGC	CCTATGGAGTAATTTTTACCTGACATCTCTTTT
GAGGTAATCAGCGCCATCAG	AGGATAGACAGAATGTCTGACATTAAAAGT
TTTTCGGGCTATCGCGAC	AGGATAGACAGAATGTCTGTCATTAAAAGT
ATCGATGATACAGAACGAAGCGAC	CCTATAGAGTAATTTTTACCTGACATCTCTCTT
GGCGCTCAAAATTGCGGAAC	ACCGTCGCAATGGACTGAATATCC
ACCGATTAGCGCCCCAACGATA	ACAGGGCGGCGTTATCCATTTTC
ATATTGCTTGCCAGCGGCGG	ACAGGGCGGCGTTATTCACTTTC
CGAACGCTATGCGCCAGTTG	ACCGTCGCAATAGACTGAATATCC
CTGGAGGCGGAAATGCC
TCCCAGCTTTGATTCTGCCG
TCCCAGCTTTGACTCTGCCG
TCAGCGTCTGGGCATTACGA
CCTGTCTTGCGCCATATACC
AAACCGGCGTCGGCAATATCA
ATGATAAACGCGCTGCTCCA
CGCTATGAAGGCCAGTGGTA
CCCATGACGCTGGAGCAAAT
CGCTAAACCCGCGTTTAAAC
ACTACATGCAGATCGTGGCT
CCTATAGAGTAATTTTTACCTGACATCTCTCTT
AGGATAGACAGAATGTCTGACATTAAAAGT
CCTATGGAGTAATTTTTACCTGACATCTCTTTT
AGGATAGACAGAATGTCTAACATTAAAAGT
CCTATAGAGTAATTTTTACCTGACATTTCTCTT
AGGATAGACAGAATGTCTGTCATTAAAAGT
ACAGGGCGGCGTTATCCATTTTC
ACCGTCGCAATGGACTGAATATCC
ACTGTCGCAATGGACTGAATATCC
