# Supplementary material for: Application of a High-Throughput Targeted Sequence AmpliSeq Procedure to Assess the Presence and Variants of Virulence Genes in Salmonella
Source: Microorganisms. 2022 Feb 5;10(2):369. doi: 10.3390/microorganisms10020369 (PMC8879106; doi:10.3390/microorganisms10020369)
Supplement: Supplementary file 1 [file microorganisms-10-00369-s001.zip › Table S2 All the 16729 amplicons in AmpliSeq panel-9 July 2021.xlsx]

## Sheet: TableS2
Table S2: List of 16,729 amplicons including size, start/stop locations in the designed AmpliSeqSalm_227VG panel
Gene	Amplicon_ID	Ion_AmpliSeq_Fwd_Primer	Ion_AmpliSeq_Rev_Primer	Gene_Symbol	Subspecies/Serovar	Strain	Amplicon_Start	Amplicon_Stop	Insert_Start	Insert_Stop
barA	WGAMPL_NC_003197.2_barA	TCGCATGATAAAGGGCTGGA	CCCATTTCGTTGACCAGCTT	NC_003197.2_barA	Typhimurium	LT2	3107672	3108015	3107692	3107995
barA	WGAMPL_NC_003198.1_barA	TCGCATGATAAAGGGCTGGA	CCCATTTCGTTGACCAGCTT	NC_003198.1_barA	Typhi	CT18	2963204	2963547	2963224	2963527
barA	WGAMPL_NC_011080.1_barA	TCGCATGATAAAGGGCTGGA	CCCATTTCGTTGACCAGCTT	NC_011080.1_barA	Newport	SL254	3092004	3092347	3092024	3092327
barA	WGAMPL_NC_011274.1_barA	TCGCATGATAAAGGGCTGGA	CCCATTTCGTTGACCAGCTT	NC_011274.1_barA	Gallinarum	287/91	2986791	2987134	2986811	2987114
barA	WGAMPL_NC_011294.1_barA	TCGCATGATAAAGGGCTGGA	CCCATTTCGTTGACCAGCTT	NC_011294.1_barA	Enteritidis	P125109	2996352	2996695	2996372	2996675
barA	WGAMPL_AE017220.1_barA	TCGCATGATAAAGGGCTGGA	CCCATTTCGTTGACCAGCTT	AE017220.1_barA	Choleraesuis	SC-B67	3067372	3067715	3067392	3067695
barA	WGAMPL_CM001471.1_barA	TCGCATGATAAAGGGCTGGA	CCCATTTCGTTGACCAGCTT	CM001471.1_barA	houtenae	ATCC BAA-1581	2963465	2963808	2963485	2963788
barA	WGAMPL_CP000026.1_barA	TCGCATGATAAAGGGCTGGA	CCCATTTCGTTGACCAGCTT	CP000026.1_barA	Paratyphi A	ATCC 9150	2926667	2927010	2926687	2926990
barA	WGAMPL_CP000857.1_barA	TCGCATGATAAAGGGCTGGA	CCCATTTCGTTGACCAGCTT	CP000857.1_barA	Paratyphi C	RKS4594	3046931	3047274	3046951	3047254
barA	WGAMPL_CP000886.1_barA	TCGCATGATAAAGGGCTGGA	CCCATTTCGTTGACCAGCTT	CP000886.1_barA	Paratyphi B	SPB7	3068810	3069153	3068830	3069133
barA	WGAMPL_CP001120.1_barA	TCGCATGATAAAGGGCTGGA	CCCATTTCGTTGACCAGCTT	CP001120.1_barA	Heidelberg	SL476	3090304	3090647	3090324	3090627
barA	WGAMPL_CP001127.1_barA	TCGCATGATAAAGGGCTGGA	CCCATTTCGTTGACCAGCTT	CP001127.1_barA	Schwarzengrund	CVM19633	3011940	3012283	3011960	3012263
barA	WGAMPL_CP001138.1_barA	TCGCATGATAAAGGGCTGGA	CCCATTTCGTTGACCAGCTT	CP001138.1_barA	Agona	SL483	3025093	3025436	3025113	3025416
barA	WGAMPL_CP001144.1_barA	TCGCATGATAAAGGGCTGGA	CCCATTTCGTTGACCAGCTT	CP001144.1_barA	Dublin	CT_02021853	3155415	3155758	3155435	3155738
barA	WGAMPL_CP004027.1_barA	CCCATTTCGTTGACCAGCTT	TCGCATGATAAAGGGCTGGA	CP004027.1_barA	Javiana	CFSAN001992	3892967	3893310	3892987	3893290
barA	WGAMPL_CP006048.1_barA	CCCATTTCGTTGACCAGCTT	TCGCATGATAAAGGGCTGGA	CP006048.1_barA	Typhimurium var. 5-	CFSAN001921	461411	461754	461431	461734
barA	WGAMPL_CP006053.1_barA	CCCATTTCGTTGACCAGCTT	TCGCATGATAAAGGGCTGGA	CP006053.1_barA	Bareilly	CFSAN000189	1027321	1027664	1027341	1027644
barA	WGAMPL_CP006055.1_barA	TCGCATGATAAAGGGCTGGA	CCCATTTCGTTGACCAGCTT	CP006055.1_barA	Cubana	CFSAN002050	4048003	4048346	4048023	4048326
barA	WGAMPL_CP006602.1_barA	TCGCATGATAAAGGGCTGGA	CCCATTTCGTTGACCAGCTT	CP006602.1_barA	4,[5],12:i:-	08-1736	4363017	4363360	4363037	4363340
barA	WGAMPL_CP006693.1_barA	CCCATTTCGTTGACCAGCTT	TCGCATGATAAAGGGCTGGA	CP006693.1_barA	arizonae 62:z36:-	RKS2983	6239	6582	6259	6562
barA	WGAMPL_CP006717.1_barA	TCGCATGATAAAGGGCTGGA	CCCATTTCGTTGACCAGCTT	CP006717.1_barA	Thompson	RM6836	2970715	2971058	2970735	2971038
barA	WGAMPL_CP007505.1_barA	TCGCATGATAAAGGGCTGGA	CCCATTTCGTTGACCAGCTT	CP007505.1_barA	Tennessee	TXSC_TXSC08-19	4513489	4513832	4513509	4513812
barA	WGAMPL_CP007530.1_barA	TCGCATGATAAAGGGCTGGA	CCCATTTCGTTGACCAGCTT	CP007530.1_barA	Montevideo	507440-20	2676710	2677053	2676730	2677033
barA	WGAMPL_CP007531.1_barA	CCCATTTCGTTGACCAGCTT	TCGCATGATAAAGGGCTGGA	CP007531.1_barA	Anatum	ATCC BAA-1592	4068247	4068590	4068267	4068570
barA	WGAMPL_CP007532.1_barA	TCGCATGATAAAGGGCTGGA	CCCATTTCGTTGACCAGCTT	CP007532.1_barA	Abaetetuba	ATCC 35640	196046	196389	196066	196369
barA	WGAMPL_CP007533.1_barA	TCGCATGATAAAGGGCTGGA	CCCATTTCGTTGACCAGCTT	CP007533.1_barA	Bredeney	CFSAN001080	2509395	2509738	2509415	2509718
barA	WGAMPL_CP007534.1_barA	TCGCATGATAAAGGGCTGGA	CCCATTTCGTTGACCAGCTT	CP007534.1_barA	Abony	14	198077	198420	198097	198400
barA	WGAMPL_CP012346.1_barA	CCCATTTCGTTGACCAGCTT	TCGCATGATAAAGGGCTGGA	CP012346.1_barA	Panama	ATCC 7378	924314	924657	924334	924637
barA	WGAMPL_CP012347.1_barA	TCGCATGATAAAGGGCTGGA	CCCATTTCGTTGACCAGCTT	CP012347.1_barA	Pullorum	ATCC 9120	3889392	3889735	3889412	3889715
barA	WGAMPL_CP012349.1_barA	CCCATTTCGTTGACCAGCTT	TCGCATGATAAAGGGCTGGA	CP012349.1_barA	Sloterdijk	ATCC 15791	912406	912749	912426	912729
barA	WGAMPL_CP012833.1_barA	CCCATTTCGTTGACCAGCTT	TCGCATGATAAAGGGCTGGA	CP012833.1_barA	Cerro	CFSAN001588	887911	888254	887931	888234
barA	WGAMPL_CP017719.1_barA	CCCATTTCGTTGACCAGCTT	TCGCATGATAAAGGGCTGGA	CP017719.1_barA	Hayindogo	CFSAN050752	919439	919782	919459	919762
barA	WGAMPL_CP017723.1_barA	CCCATTTCGTTGACCAGCTT	TCGCATGATAAAGGGCTGGA	CP017723.1_barA	Stanleyville	SARB61	959638	959981	959658	959961
barA	WGAMPL_CP019116.1_barA	TCGCATGATAAAGGGCTGGA	CCCATTTCGTTGACCAGCTT	CP019116.1_barA	Antsalova	S01-0511	2979946	2980289	2979966	2980269
barA	WGAMPL_CP019177.1_barA	CCCATTTCGTTGACCAGCTT	TCGCATGATAAAGGGCTGGA	CP019177.1_barA	Albany	ATCC 51960	947749	948092	947769	948072
barA	WGAMPL_CP019178.1_barA	CCCATTTCGTTGACCAGCTT	TCGCATGATAAAGGGCTGGA	CP019178.1_barA	Chester	ATCC 11997	911469	911812	911489	911792
barA	WGAMPL_CP019181.1_barA	TCGCATGATAAAGGGCTGGA	CCCATTTCGTTGACCAGCTT	CP019181.1_barA	Inverness	ATCC 10720	2649402	2649745	2649422	2649725
barA	WGAMPL_CP019183.1_barA	CCCATTTCGTTGACCAGCTT	TCGCATGATAAAGGGCTGGA	CP019183.1_barA	Mbandaka	ATCC 51958	988654	988997	988674	988977
barA	WGAMPL_CP019184.1_barA	CCCATTTCGTTGACCAGCTT	TCGCATGATAAAGGGCTGGA	CP019184.1_barA	Minnesota	ATCC 49284	912156	912499	912176	912479
barA	WGAMPL_CP019186.1_barA	CCCATTTCGTTGACCAGCTT	TCGCATGATAAAGGGCTGGA	CP019186.1_barA	Pomona	ATCC 10729	901325	901668	901345	901648
barA	WGAMPL_CP019189.1_barA	CCCATTTCGTTGACCAGCTT	TCGCATGATAAAGGGCTGGA	CP019189.1_barA	Poona	ATCC BAA-1673	967761	968104	967781	968084
barA	WGAMPL_CP019192.1_barA	CCCATTTCGTTGACCAGCTT	TCGCATGATAAAGGGCTGGA	CP019192.1_barA	Rubislaw	ATCC 10717	916520	916863	916540	916843
barA	WGAMPL_CP019201.1_barA	CCCATTTCGTTGACCAGCTT	TCGCATGATAAAGGGCTGGA	CP019201.1_barA	Muenster	420	976071	976414	976091	976394
barA	WGAMPL_CP019403.1_barA	TCGCATGATAAAGGGCTGGA	CCCATTTCGTTGACCAGCTT	CP019403.1_barA	Apapa	SA20060561	3087357	3087700	3087377	3087680
barA	WGAMPL_CP019404.1_barA	TCGCATGATAAAGGGCTGGA	CCCATTTCGTTGACCAGCTT	CP019404.1_barA	Newport	SA20113257	3093756	3094099	3093776	3094079
barA	WGAMPL_CP019405.1_barA	CCCATTTCGTTGACCAGCTT	TCGCATGATAAAGGGCTGGA	CP019405.1_barA	Bergen	ST350	289107	289450	289127	289430
barA	WGAMPL_CP019406.1_barA	TCGCATGATAAAGGGCTGGA	CCCATTTCGTTGACCAGCTT	CP019406.1_barA	Blegdam	S-1824	3005727	3006070	3005747	3006050
barA	WGAMPL_CP019407.1_barA	TCGCATGATAAAGGGCTGGA	CCCATTTCGTTGACCAGCTT	CP019407.1_barA	Borreze	SA20041063	3006400	3006743	3006420	3006723
barA	WGAMPL_CP019408.1_barA	TCGCATGATAAAGGGCTGGA	CCCATTTCGTTGACCAGCTT	CP019408.1_barA	Crossness	1422-74	3056297	3056640	3056317	3056620
barA	WGAMPL_CP019409.1_barA	TCGCATGATAAAGGGCTGGA	CCCATTTCGTTGACCAGCTT	CP019409.1_barA	Djakarta	S-1087	2964628	2964971	2964648	2964951
barA	WGAMPL_CP019410.1_barA	TCGCATGATAAAGGGCTGGA	CCCATTTCGTTGACCAGCTT	CP019410.1_barA	Hillingdon	N1529-D3	2881326	2881669	2881346	2881649
barA	WGAMPL_CP019411.1_barA	TCGCATGATAAAGGGCTGGA	CCCATTTCGTTGACCAGCTT	CP019411.1_barA	Johannesburg	ST203	2967354	2967697	2967374	2967677
barA	WGAMPL_CP019412.1_barA	TCGCATGATAAAGGGCTGGA	CCCATTTCGTTGACCAGCTT	CP019412.1_barA	Koessen	S-1501	2879109	2879452	2879129	2879432
barA	WGAMPL_CP019413.1_barA	TCGCATGATAAAGGGCTGGA	CCCATTTCGTTGACCAGCTT	CP019413.1_barA	Krefeld	SA20030536	3179570	3179913	3179590	3179893
barA	WGAMPL_CP019414.1_barA	TCGCATGATAAAGGGCTGGA	CCCATTTCGTTGACCAGCTT	CP019414.1_barA	Manchester	ST278	2851724	2852067	2851744	2852047
barA	WGAMPL_CP019415.1_barA	TCGCATGATAAAGGGCTGGA	CCCATTTCGTTGACCAGCTT	CP019415.1_barA	Moscow	S-1843	3005696	3006039	3005716	3006019
barA	WGAMPL_CP019416.1_barA	TCGCATGATAAAGGGCTGGA	CCCATTTCGTTGACCAGCTT	CP019416.1_barA	Nitra	S-1687	3002068	3002411	3002088	3002391
barA	WGAMPL_CP019417.1_barA	TCGCATGATAAAGGGCTGGA	CCCATTTCGTTGACCAGCTT	CP019417.1_barA	Wandsworth	SA20092095	3049540	3049883	3049560	3049863
barA	WGAMPL_CP019418.1_barA	TCGCATGATAAAGGGCTGGA	CCCATTTCGTTGACCAGCTT	CP019418.1_barA	Yovokome	S-1850	2925759	2926102	2925779	2926082
barA	WGAMPL_CP022015.1_barA	TCGCATGATAAAGGGCTGGA	CCCATTTCGTTGACCAGCTT	CP022015.1_barA	India	SA20085604	2809834	2810177	2809854	2810157
barA	WGAMPL_CP022034.1_barA	CCCATTTCGTTGACCAGCTT	TCGCATGATAAAGGGCTGGA	CP022034.1_barA	Onderstepoort	SA20060086	921602	921945	921622	921925
barA	WGAMPL_CP022116.1_barA	CCCATTTCGTTGACCAGCTT	TCGCATGATAAAGGGCTGGA	CP022116.1_barA	Ouakam	SA20034636	968593	968936	968613	968916
barA	WGAMPL_CP022117.1_barA	CCCATTTCGTTGACCAGCTT	TCGCATGATAAAGGGCTGGA	CP022117.1_barA	Macclesfield	ST-1643	968237	968580	968257	968560
barA	WGAMPL_CP022138.1_barA	CCCATTTCGTTGACCAGCTT	TCGCATGATAAAGGGCTGGA	CP022138.1_barA	Waycross	SA20041608	943493	943836	943513	943816
barA	WGAMPL_CP022139.1_barA	CCCATTTCGTTGACCAGCTT	TCGCATGATAAAGGGCTGGA	CP022139.1_barA	salamae 55:k:z39	NA	1034692	1035035	1034712	1035015
barA	WGAMPL_CP022450.1_barA	CCCATTTCGTTGACCAGCTT	TCGCATGATAAAGGGCTGGA	CP022450.1_barA	Indiana	D90	940709	941052	940729	941032
barA	WGAMPL_CP022489.1_barA	CCCATTTCGTTGACCAGCTT	TCGCATGATAAAGGGCTGGA	CP022489.1_barA	Mbandaka	SA20026234	106120	106463	106140	106443
barA	WGAMPL_CP022490.1_barA	CCCATTTCGTTGACCAGCTT	TCGCATGATAAAGGGCTGGA	CP022490.1_barA	Braenderup	SA20026289	509958	510301	509978	510281
barA	WGAMPL_CP022491.1_barA	CCCATTTCGTTGACCAGCTT	TCGCATGATAAAGGGCTGGA	CP022491.1_barA	Saintpaul	SA20031783	1576577	1576920	1576597	1576900
barA	WGAMPL_CP022494.1_barA	CCCATTTCGTTGACCAGCTT	TCGCATGATAAAGGGCTGGA	CP022494.1_barA	Derby	SA20035215	2824734	2825077	2824754	2825057
barA	WGAMPL_CP022497.1_barA	TCGCATGATAAAGGGCTGGA	CCCATTTCGTTGACCAGCTT	CP022497.1_barA	Manhattan	SA20084699	4607497	4607840	4607517	4607820
barA	WGAMPL_CP022500.1_barA	TCGCATGATAAAGGGCTGGA	CCCATTTCGTTGACCAGCTT	CP022500.1_barA	Kentucky	SA20030505	2113510	2113853	2113530	2113833
barA	WGAMPL_CP022503.1_barA	CCCATTTCGTTGACCAGCTT	TCGCATGATAAAGGGCTGGA	CP022503.1_barA	Hvittingfoss	SA20014981	4725826	4726169	4725846	4726149
barA	WGAMPL_CP024165.1_barA	CCCATTTCGTTGACCAGCTT	TCGCATGATAAAGGGCTGGA	CP024165.1_barA	Gaminara	CFSAN070644	1025867	1026210	1025887	1026190
barA	WGAMPL_HF937208.1_barA	TCGCATGATAAAGGGCTGGA	CCCATTTCGTTGACCAGCTT	HF937208.1_barA	Typhimurium	DT104	3141644	3141987	3141664	3141967
barA	WGAMPL_HF969015.2_barA	TCGCATGATAAAGGGCTGGA	CCCATTTCGTTGACCAGCTT	HF969015.2_barA	Bovismorbificans	3114	2995512	2995855	2995532	2995835
barA	WGAMPL_LN649235.1_barA	TCGCATGATAAAGGGCTGGA	CCCATTTCGTTGACCAGCTT	LN649235.1_barA	Infantis	NA	2930420	2930763	2930440	2930743
barA	WGAMPL_LN890520.1_barA	TCGCATGATAAAGGGCTGGA	CCCATTTCGTTGACCAGCTT	LN890520.1_barA	Weltevreden	NA	3259289	3259632	3259309	3259612
barA	WGAMPL_LT571437.1_barA	CCCATTTCGTTGACCAGCTT	TCGCATGATAAAGGGCTGGA	LT571437.1_barA	Java	NCTC5706	932662	933005	932682	932985
BcfA	WGAMPL_NC_003197.2_BcfA	ACAACCGTCACTGGCGGTAC	CGGTTAATTTACTGGCGCGA	NC_003197.2_BcfA	Typhimurium	LT2	24547	24670	24567	24650
BcfA	WGAMPL_NC_003198.1_BcfA	ACAACCGTCACTGGCGGTAC	CGGTTAATTTACTGGCGCGA	NC_003198.1_BcfA	Typhi	CT18	24551	24674	24571	24654
BcfA	WGAMPL_NC_011080.1_BcfA	ACAACCGTCACTGGCGGTAC	CGGTTAATTTACTGGCGCGA	NC_011080.1_BcfA	Newport	SL254	24540	24663	24560	24643
BcfA	WGAMPL_NC_011274.1_BcfA	ACAACCGTCACTGGCGGTAC	CGGTTAATTTACTGGCGCGA	NC_011274.1_BcfA	Gallinarum	287/91	24436	24559	24456	24539
BcfA	WGAMPL_NC_011294.1_BcfA	ACAACCGTCACTGGCGGTAC	CGGTTAATTTACTGGCGCGA	NC_011294.1_BcfA	Enteritidis	P125109	24313	24436	24333	24416
BcfA	WGAMPL_AE017220.1_BcfA	ACAACCGTCACTGGCGGTAC	CGGTTAATTTACTGGCGCGA	AE017220.1_BcfA	Choleraesuis	SC-B67	24548	24671	24568	24651
BcfA	WGAMPL_CM001471.1_BcfA	ACTACCGTCACTGGCGGTAC	CGGTTAATTTACTGGCGCGA	CM001471.1_BcfA	houtenae	ATCC BAA-1581	22078	22201	22098	22181
BcfA	WGAMPL_CP000026.1_BcfA	ACAACCGTCACTGGCGGTAC	CGGTTAATTTACTGGCGCGA	CP000026.1_BcfA	Paratyphi A	ATCC 9150	24540	24663	24560	24643
BcfA	WGAMPL_CP000857.1_BcfA	ACAACCGTCACTGGCGGTAC	CGGTTAATTTACTGGCGCGA	CP000857.1_BcfA	Paratyphi C	RKS4594	24547	24670	24567	24650
BcfA	WGAMPL_CP000886.1_BcfA	ACAACCGTCACTGGCGGTAC	CGGTTAATTTACTGGCGCGA	CP000886.1_BcfA	Paratyphi B	SPB7	24637	24760	24657	24740
BcfA	WGAMPL_CP001120.1_BcfA	ACAACCGTCACTGGCGGTAC	CGGTTAATTTACTGGCGCGA	CP001120.1_BcfA	Heidelberg	SL476	25747	25870	25767	25850
BcfA	WGAMPL_CP001127.1_BcfA	ACAACCGTCACTGGCGGTAC	CGGTTAATTTACTGGCGCGA	CP001127.1_BcfA	Schwarzengrund	CVM19633	24550	24673	24570	24653
BcfA	WGAMPL_CP001138.1_BcfA	ACAACCGTCACTGGCGGTAC	CGGTTAATTTACTGGCGCGA	CP001138.1_BcfA	Agona	SL483	24549	24672	24569	24652
BcfA	WGAMPL_CP001144.1_BcfA	ACAACCGTCACTGGCGGTAC	CGGTTAATTTACTGGCGCGA	CP001144.1_BcfA	Dublin	CT_02021853	24549	24672	24569	24652
BcfA	WGAMPL_CP004027.1_BcfA	CGGTTAATTTACTGGCGCGA	ACAACCGTCACTGGCGGTAC	CP004027.1_BcfA	Javiana	CFSAN001992	2198747	2198870	2198767	2198850
BcfA	WGAMPL_CP006048.1_BcfA	CGGTTAATTTACTGGCGCGA	ACAACCGTCACTGGCGGTAC	CP006048.1_BcfA	Typhimurium var. 5-	CFSAN001921	3545598	3545721	3545618	3545701
BcfA	WGAMPL_CP006053.1_BcfA	CGGTTAATTTACTGGCGCGA	ACAACCGTCACTGGCGGTAC	CP006053.1_BcfA	Bareilly	CFSAN000189	3961433	3961556	3961453	3961536
BcfA	WGAMPL_CP006055.1_BcfA	ACAACCGTCACTGGCGGTAC	CGGTTAATTTACTGGCGCGA	CP006055.1_BcfA	Cubana	CFSAN002050	1025412	1025535	1025432	1025515
BcfA	WGAMPL_CP006602.1_BcfA	ACAACCGTCACTGGCGGTAC	CGGTTAATTTACTGGCGCGA	CP006602.1_BcfA	4,[5],12:i:-	08-1736	1312993	1313116	1313013	1313096
BcfA	WGAMPL_CP006693.1_BcfA	CGGTTAATTTACTGGCGCGA	ACAACCGTCACTGGCGGTAC	CP006693.1_BcfA	arizonae 62:z36:-	RKS2983	2940845	2940968	2940865	2940948
BcfA	WGAMPL_CP006717.1_BcfA	ACAACCGTCACTGGCGGTAC	CGGTTAATTTACTGGCGCGA	CP006717.1_BcfA	Thompson	RM6836	24550	24673	24570	24653
BcfA	WGAMPL_CP007505.1_BcfA	ACAACCGTCACTGGCGGTAC	CGGTTAATTTACTGGCGCGA	CP007505.1_BcfA	Tennessee	TXSC_TXSC08-19	1492438	1492561	1492458	1492541
BcfA	WGAMPL_CP007530.1_BcfA	ACAACCGTCACTGGCGGTAC	CGGTTAATTTACTGGCGCGA	CP007530.1_BcfA	Montevideo	507440-20	4437043	4437166	4437063	4437146
BcfA	WGAMPL_CP007531.1_BcfA	CGGTTAATTTACTGGCGCGA	ACAACCGTCACTGGCGGTAC	CP007531.1_BcfA	Anatum	ATCC BAA-1592	2309287	2309410	2309307	2309390
BcfA	WGAMPL_CP007532.1_BcfA	ACAACCGTCACTGGCGGTAC	CGGTTAATTTACTGGCGCGA	CP007532.1_BcfA	Abaetetuba	ATCC 35640	1865030	1865153	1865050	1865133
BcfA	WGAMPL_CP007533.1_BcfA	ACAACCGTCACTGGCGGTAC	CGGTTAATTTACTGGCGCGA	CP007533.1_BcfA	Bredeney	CFSAN001080	4215947	4216070	4215967	4216050
BcfA	WGAMPL_CP007534.1_BcfA	ACAACCGTCACTGGCGGTAC	CGGTTAATTTACTGGCGCGA	CP007534.1_BcfA	Abony	14	1952839	1952962	1952859	1952942
BcfA	WGAMPL_CP012346.1_BcfA	CGGTTAATTTACTGGCGCGA	ACAACCGTCACTGGCGGTAC	CP012346.1_BcfA	Panama	ATCC 7378	3770254	3770377	3770274	3770357
BcfA	WGAMPL_CP012347.1_BcfA	ACAACCGTCACTGGCGGTAC	CGGTTAATTTACTGGCGCGA	CP012347.1_BcfA	Pullorum	ATCC 9120	899465	899588	899485	899568
BcfA	WGAMPL_CP012349.1_BcfA	CGGTTAATTTACTGGCGCGA	ACAACCGTCACTGGCGGTAC	CP012349.1_BcfA	Sloterdijk	ATCC 15791	3967111	3967234	3967131	3967214
BcfA	WGAMPL_CP012833.1_BcfA	CGGTTAATTTACTGGCGCGA	ACAACCGTCACTGGCGGTAC	CP012833.1_BcfA	Cerro	CFSAN001588	3881336	3881459	3881356	3881439
BcfA	WGAMPL_CP017719.1_BcfA	CGGTTAATTTACTGGCGCGA	ACAACCGTCACTGGCGGTAC	CP017719.1_BcfA	Hayindogo	CFSAN050752	3956332	3956455	3956352	3956435
BcfA	WGAMPL_CP017723.1_BcfA	CGGTTAATTTACTGGCGCGA	ACAACCGTCACTGGCGGTAC	CP017723.1_BcfA	Stanleyville	SARB61	3977477	3977601	3977497	3977581
BcfA	WGAMPL_CP019116.1_BcfA	ACAACCGTCACTGGCGGTAC	CGGTTAATTTACTGGCGCGA	CP019116.1_BcfA	Antsalova	S01-0511	24297	24420	24317	24400
BcfA	WGAMPL_CP019177.1_BcfA	CGGTTAATTTACTGGCGCGA	ACAACCGTCACTGGCGGTAC	CP019177.1_BcfA	Albany	ATCC 51960	3975548	3975671	3975568	3975651
BcfA	WGAMPL_CP019178.1_BcfA	CGGTTAATTTACTGGCGCGA	ACAACCGTCACTGGCGGTAC	CP019178.1_BcfA	Chester	ATCC 11997	3848673	3848796	3848693	3848776
BcfA	WGAMPL_CP019181.1_BcfA	CGGTTAATTTACTGGCGCGA	ACAACCGTCACTGGCGGTAC	CP019181.1_BcfA	Inverness	ATCC 10720	4040412	4040535	4040432	4040515
BcfA	WGAMPL_CP019183.1_BcfA	CGGTTAATTTACTGGCGCGA	ACAACCGTCACTGGCGGTAC	CP019183.1_BcfA	Mbandaka	ATCC 51958	4019078	4019201	4019098	4019181
BcfA	WGAMPL_CP019184.1_BcfA	CGGTTAATTTACTGGCGCGA	ACAACCGTCACTGGCGGTAC	CP019184.1_BcfA	Minnesota	ATCC 49284	3808112	3808235	3808132	3808215
BcfA	WGAMPL_CP019186.1_BcfA	CGGTTAATTTACTGGCGCGA	ACAACCGTCACTGGCGGTAC	CP019186.1_BcfA	Pomona	ATCC 10729	3694742	3694865	3694762	3694845
BcfA	WGAMPL_CP019189.1_BcfA	CGGTTAATTTACTGGCGCGA	ACAACCGTCACTGGCGGTAC	CP019189.1_BcfA	Poona	ATCC BAA-1673	4022721	4022844	4022741	4022824
BcfA	WGAMPL_CP019192.1_BcfA	CGGTTAATTTACTGGCGCGA	ACAACCGTCACTGGCGGTAC	CP019192.1_BcfA	Rubislaw	ATCC 10717	3778966	3779089	3778986	3779069
BcfA	WGAMPL_CP019201.1_BcfA	CGGTTAATTTACTGGCGCGA	ACAACCGTCACTGGCGGTAC	CP019201.1_BcfA	Muenster	420	3913618	3913741	3913638	3913721
BcfA	WGAMPL_CP019403.1_BcfA	ACAACCGTCACTGGCGGTAC	CGGTTAATTTACTGGCGCGA	CP019403.1_BcfA	Apapa	SA20060561	24297	24420	24317	24400
BcfA	WGAMPL_CP019404.1_BcfA	ACAACCGTCACTGGCGGTAC	CGGTTAATTTACTGGCGCGA	CP019404.1_BcfA	Newport	SA20113257	24301	24424	24321	24404
BcfA	WGAMPL_CP019405.1_BcfA	CGGTTAATTTACTGGCGCGA	ACAACCGTCACTGGCGGTAC	CP019405.1_BcfA	Bergen	ST350	3285698	3285821	3285718	3285801
BcfA	WGAMPL_CP019406.1_BcfA	ACAACCGTCACTGGCGGTAC	CGGTTAATTTACTGGCGCGA	CP019406.1_BcfA	Blegdam	S-1824	24297	24420	24317	24400
BcfA	WGAMPL_CP019407.1_BcfA	ACAACCGTCACTGGCGGTAC	CGGTTAATTTACTGGCGCGA	CP019407.1_BcfA	Borreze	SA20041063	24297	24420	24317	24400
BcfA	WGAMPL_CP019408.1_BcfA	ACAACCGTCACTGGCGGTAC	CGGTTAATTTACTGGCGCGA	CP019408.1_BcfA	Crossness	1422-74	24296	24419	24316	24399
BcfA	WGAMPL_CP019409.1_BcfA	ACAACCGTCACTGGCGGTAC	CGGTTAATTTACTGGCGCGA	CP019409.1_BcfA	Djakarta	S-1087	24297	24420	24317	24400
BcfA	WGAMPL_CP019410.1_BcfA	ACAACCGTCACTGGCGGTAC	CGGTTAATTTACTGGCGCGA	CP019410.1_BcfA	Hillingdon	N1529-D3	24303	24426	24323	24406
BcfA	WGAMPL_CP019411.1_BcfA	ACAACCGTCACTGGCGGTAC	CGGTTAATTTACTGGCGCGA	CP019411.1_BcfA	Johannesburg	ST203	24279	24402	24299	24382
BcfA	WGAMPL_CP019412.1_BcfA	ACAACCGTCACTGGCGGTAC	CGGTTAATTTACTGGCGCGA	CP019412.1_BcfA	Koessen	S-1501	21835	21958	21855	21938
BcfA	WGAMPL_CP019413.1_BcfA	ACAACCGTCACTGGCGGTAC	CGGTTAATTTACTGGCGCGA	CP019413.1_BcfA	Krefeld	SA20030536	24297	24420	24317	24400
BcfA	WGAMPL_CP019414.1_BcfA	ACAACCGTCACTGGCGGTAC	CGGTTAATTTACTGGCGCGA	CP019414.1_BcfA	Manchester	ST278	24295	24418	24315	24398
BcfA	WGAMPL_CP019415.1_BcfA	ACAACCGTCACTGGCGGTAC	CGGTTAATTTACTGGCGCGA	CP019415.1_BcfA	Moscow	S-1843	24297	24420	24317	24400
BcfA	WGAMPL_CP019416.1_BcfA	ACAACCGTCACTGGCGGTAC	CGGTTAATTTACTGGCGCGA	CP019416.1_BcfA	Nitra	S-1687	24297	24420	24317	24400
BcfA	WGAMPL_CP019417.1_BcfA	ACAACCGTCACTGGCGGTAC	CGGTTAATTTACTGGCGCGA	CP019417.1_BcfA	Wandsworth	SA20092095	24298	24421	24318	24401
BcfA	WGAMPL_CP019418.1_BcfA	ACAACCGTCACTGGCGGTAC	CGGTTAATTTACTGGCGCGA	CP019418.1_BcfA	Yovokome	S-1850	24295	24418	24315	24398
BcfA	WGAMPL_CP022015.1_BcfA	ACAACCGTCACTGGCGGTAC	CGGTTAATTTACTGGCGCGA	CP022015.1_BcfA	India	SA20085604	5042153	5042276	5042173	5042256
BcfA	WGAMPL_CP022034.1_BcfA	CGGTTAATTTACTGGCGCGA	ACAACCGTCACTGGCGGTAC	CP022034.1_BcfA	Onderstepoort	SA20060086	3946152	3946275	3946172	3946255
BcfA	WGAMPL_CP022116.1_BcfA	CGGTTAATTTACTGGCGCGA	ACAACCGTCACTGGCGGTAC	CP022116.1_BcfA	Ouakam	SA20034636	3970084	3970207	3970104	3970187
BcfA	WGAMPL_CP022117.1_BcfA	CGGTTAATTTACTGGCGCGA	ACAACCGTCACTGGCGGTAC	CP022117.1_BcfA	Macclesfield	ST-1643	3994678	3994801	3994698	3994781
BcfA	WGAMPL_CP022138.1_BcfA	CGGTTAATTTACTGGCGCGA	ACAACCGTCACTGGCGGTAC	CP022138.1_BcfA	Waycross	SA20041608	3965354	3965477	3965374	3965457
BcfA	WGAMPL_CP022139.1_BcfA	CGGTTAATTTACTGGCGCGA	ACAACCGTCACTGGCGGTAC	CP022139.1_BcfA	salamae 55:k:z39	NA	3969807	3969930	3969827	3969910
BcfA	WGAMPL_CP022450.1_BcfA	CGGTTAATTTACTGGCGCGA	ACAACCGTCACTGGCGGTAC	CP022450.1_BcfA	Indiana	D90	3983748	3983871	3983768	3983851
BcfA	WGAMPL_CP022489.1_BcfA	CGGTTAATTTACTGGCGCGA	ACAACCGTCACTGGCGGTAC	CP022489.1_BcfA	Mbandaka	SA20026234	3122427	3122550	3122447	3122530
BcfA	WGAMPL_CP022490.1_BcfA	CGGTTAATTTACTGGCGCGA	ACAACCGTCACTGGCGGTAC	CP022490.1_BcfA	Braenderup	SA20026289	3440490	3440613	3440510	3440593
BcfA	WGAMPL_CP022491.1_BcfA	CGGTTAATTTACTGGCGCGA	ACAACCGTCACTGGCGGTAC	CP022491.1_BcfA	Saintpaul	SA20031783	4562398	4562521	4562418	4562501
BcfA	WGAMPL_CP022494.1_BcfA	CGGTTAATTTACTGGCGCGA	ACAACCGTCACTGGCGGTAC	CP022494.1_BcfA	Derby	SA20035215	1000630	1000753	1000650	1000733
BcfA	WGAMPL_CP022497.1_BcfA	ACAACCGTCACTGGCGGTAC	CGGTTAATTTACTGGCGCGA	CP022497.1_BcfA	Manhattan	SA20084699	1660553	1660676	1660573	1660656
BcfA	WGAMPL_CP022500.1_BcfA	ACAACCGTCACTGGCGGTAC	CGGTTAATTTACTGGCGCGA	CP022500.1_BcfA	Kentucky	SA20030505	3855765	3855888	3855785	3855868
BcfA	WGAMPL_CP022503.1_BcfA	CGGTTAATTTACTGGCGCGA	ACAACCGTCACTGGCGGTAC	CP022503.1_BcfA	Hvittingfoss	SA20014981	2794366	2794489	2794386	2794469
BcfA	WGAMPL_CP024165.1_BcfA	CGGTTAATTTACTGGCGCGA	ACAACCGTCACTGGCGGTAC	CP024165.1_BcfA	Gaminara	CFSAN070644	3942352	3942475	3942372	3942455
BcfA	WGAMPL_HF937208.1_BcfA	ACAACCGTCACTGGCGGTAC	CGGTTAATTTACTGGCGCGA	HF937208.1_BcfA	Typhimurium	DT104	24547	24670	24567	24650
BcfA	WGAMPL_HF969015.2_BcfA	ACAACCGTCACTGGCGGTAC	CGGTTAATTTACTGGCGCGA	HF969015.2_BcfA	Bovismorbificans	3114	24527	24650	24547	24630
BcfA	WGAMPL_LN649235.1_BcfA	ACAACCGTCACTGGCGGTAC	CGGTTAATTTACTGGCGCGA	LN649235.1_BcfA	Infantis	NA	24547	24670	24567	24650
BcfA	WGAMPL_LN868943.1_BcfA	CGGTTAATTTACTGGCGCGA	ACAACCGTCACTGGCGGTAC	LN868943.1_BcfA	Senftenberg	NCTC10384	3249741	3249864	3249761	3249844
BcfA	WGAMPL_LN890520.1_BcfA	ACAACCGTCACTGGCGGTAC	CGGTTAATTTACTGGCGCGA	LN890520.1_BcfA	Weltevreden	NA	24563	24686	24583	24666
BcfA	WGAMPL_LT571437.1_BcfA	CGGTTAATTTACTGGCGCGA	ACAACCGTCACTGGCGGTAC	LT571437.1_BcfA	Java	NCTC5706	3975652	3975775	3975672	3975755
BcfB	WGAMPL_NC_003197.2_BcfB	TATTGCTACTGCTGTCGGCGG	TCGAGCGTGAACCATCGGCA	NC_003197.2_BcfB	Typhimurium	LT2	25143	25328	25164	25308
BcfB	WGAMPL_NC_003198.1_BcfB	TATTGCTACTGCTGTCGGCGG	TCGAGCGTGAACCATCGGCA	NC_003198.1_BcfB	Typhi	CT18	25147	25332	25168	25312
BcfB	WGAMPL_NC_011080.1_BcfB	TATTGCTACTGCTGTCGGCGG	TCGAGCGTGAACCATCGGCA	NC_011080.1_BcfB	Newport	SL254	25136	25321	25157	25301
BcfB	WGAMPL_NC_011274.1_BcfB	TATTGCTACTGCTGTCGGCGG	TCGAGCGTGAACCATCGGCA	NC_011274.1_BcfB	Gallinarum	287/91	25032	25217	25053	25197
BcfB	WGAMPL_NC_011294.1_BcfB	TATTGCTACTGCTGTCGGCGG	TCGAGCGTGAACCATCGGCA	NC_011294.1_BcfB	Enteritidis	P125109	24909	25094	24930	25074
BcfB	WGAMPL_AE017220.1_BcfB	TATTGCTACTGCTGTCGGCGG	TCGAGCGTGAACCATCGGCA	AE017220.1_BcfB	Choleraesuis	SC-B67	25144	25329	25165	25309
BcfB	WGAMPL_CP000026.1_BcfB	TATTGCTACTGCTGTCGGCGG	TCGAGCGTGAACCATCGGCA	CP000026.1_BcfB	Paratyphi A	ATCC 9150	25136	25321	25157	25301
BcfB	WGAMPL_CP000857.1_BcfB	TATTGCTACTGCTGTCGGCGG	TCGAGCGTGAACCATCGGCA	CP000857.1_BcfB	Paratyphi C	RKS4594	25143	25328	25164	25308
BcfB	WGAMPL_CP000886.1_BcfB	TATTGCTACTGCTGTCGGCGG	TCGAGCGTGAACCATCGGCA	CP000886.1_BcfB	Paratyphi B	SPB7	25233	25418	25254	25398
BcfB	WGAMPL_CP001120.1_BcfB	TATTGCTACTGCTGTCGGCGG	TCGAGCGTGAACCATCGGCA	CP001120.1_BcfB	Heidelberg	SL476	26343	26528	26364	26508
BcfB	WGAMPL_CP001127.1_BcfB	TATTGCTACTGCTGTCGGCGG	TCGAGCGTGAACCATCGGCA	CP001127.1_BcfB	Schwarzengrund	CVM19633	25147	25332	25168	25312
BcfB	WGAMPL_CP001138.1_BcfB	TATTGCTACTGCTGTCGGCGG	TCGAGCGTGAACCATCGGCA	CP001138.1_BcfB	Agona	SL483	25145	25330	25166	25310
BcfB	WGAMPL_CP001144.1_BcfB	TATTGCTACTGCTGTCGGCGG	TCGAGCGTGAACCATCGGCA	CP001144.1_BcfB	Dublin	CT_02021853	25145	25330	25166	25310
BcfB	WGAMPL_CP004027.1_BcfB	TCGAGCGTGAACCATCGGCA	TATTGCTACTGCTGTCGGCGG	CP004027.1_BcfB	Javiana	CFSAN001992	2198089	2198274	2198109	2198253
BcfB	WGAMPL_CP006048.1_BcfB	TCGAGCGTGAACCATCGGCA	TATTGCTACTGCTGTCGGCGG	CP006048.1_BcfB	Typhimurium var. 5-	CFSAN001921	3544941	3545126	3544961	3545105
BcfB	WGAMPL_CP006053.1_BcfB	TCGAGCGTGAACCATCGGCA	TATTGCTACTGCTGTCGGCGG	CP006053.1_BcfB	Bareilly	CFSAN000189	3960775	3960960	3960795	3960939
BcfB	WGAMPL_CP006055.1_BcfB	TATTGCTACTGCTGTCGGCGG	TCGAGCGTGAACCATCGGCA	CP006055.1_BcfB	Cubana	CFSAN002050	1026008	1026193	1026029	1026173
BcfB	WGAMPL_CP006602.1_BcfB	TATTGCTACTGCTGTCGGCGG	TCGAGCGTGAACCATCGGCA	CP006602.1_BcfB	4,[5],12:i:-	08-1736	1313589	1313774	1313610	1313754
BcfB	WGAMPL_CP006693.1_BcfB	TCGAGCGTGAACCATCGGCA	TATTGCTACTGCTGTCGGCGG	CP006693.1_BcfB	arizonae 62:z36:-	RKS2983	2940187	2940372	2940207	2940351
BcfB	WGAMPL_CP006717.1_BcfB	TATTGCTACTGCTGTCGGCGG	TCGAGCGTGAACCATCGGCA	CP006717.1_BcfB	Thompson	RM6836	25146	25331	25167	25311
BcfB	WGAMPL_CP007505.1_BcfB	TATTGCTACTGCTGTCGGCGG	TCGAGCGTGAACCATCGGCA	CP007505.1_BcfB	Tennessee	TXSC_TXSC08-19	1493034	1493219	1493055	1493199
BcfB	WGAMPL_CP007530.1_BcfB	TATTGCTACTGCTGTCGGCGG	TCGAGCGTGAACCATCGGCA	CP007530.1_BcfB	Montevideo	507440-20	4437639	4437824	4437660	4437804
BcfB	WGAMPL_CP007531.1_BcfB	TCGAGCGTGAACCATCGGCA	TATTGCTACTGCTGTCGGCGG	CP007531.1_BcfB	Anatum	ATCC BAA-1592	2308629	2308814	2308649	2308793
BcfB	WGAMPL_CP007532.1_BcfB	TATTGCTACTGCTGTCGGCGG	TCGAGCGTGAACCATCGGCA	CP007532.1_BcfB	Abaetetuba	ATCC 35640	1865626	1865811	1865647	1865791
BcfB	WGAMPL_CP007533.1_BcfB	TATTGCTACTGCTGTCGGCGG	TCGAGCGTGAACCATCGGCA	CP007533.1_BcfB	Bredeney	CFSAN001080	4216544	4216729	4216565	4216709
BcfB	WGAMPL_CP007534.1_BcfB	TATTGCTACTGCTGTCGGCGG	TCGAGCGTGAACCATCGGCA	CP007534.1_BcfB	Abony	14	1953435	1953620	1953456	1953600
BcfB	WGAMPL_CP012346.1_BcfB	TCGAGCGTGAACCATCGGCA	TATTGCTACTGCTGTCGGCGG	CP012346.1_BcfB	Panama	ATCC 7378	3769596	3769781	3769616	3769760
BcfB	WGAMPL_CP012347.1_BcfB	TATTGCTACTGCTGTCGGCGG	TCGAGCGTGAACCATCGGCA	CP012347.1_BcfB	Pullorum	ATCC 9120	900061	900246	900082	900226
BcfB	WGAMPL_CP012349.1_BcfB	TCGAGCGTGAACCATCGGCA	TATTGCTACTGCTGTCGGCGG	CP012349.1_BcfB	Sloterdijk	ATCC 15791	3966453	3966638	3966473	3966617
BcfB	WGAMPL_CP012833.1_BcfB	TCGAGCGTGAACCATCGGCA	TATTGCTACTACTGTCGGCGG	CP012833.1_BcfB	Cerro	CFSAN001588	3880678	3880863	3880698	3880842
BcfB	WGAMPL_CP017719.1_BcfB	TCGAGCGTGAACCATCGGCA	TATTGCTACTGCTGTCGGCGG	CP017719.1_BcfB	Hayindogo	CFSAN050752	3955674	3955859	3955694	3955838
BcfB	WGAMPL_CP017723.1_BcfB	TCGAGCGTGAACCATCGGCA	TATTGCTACTGCTGTCGGCGG	CP017723.1_BcfB	Stanleyville	SARB61	3976819	3977004	3976839	3976983
BcfB	WGAMPL_CP019116.1_BcfB	TATTGCTACTGCTGTCGGCGG	TCGAGCGTGAACCATCGGCA	CP019116.1_BcfB	Antsalova	S01-0511	24893	25078	24914	25058
BcfB	WGAMPL_CP019177.1_BcfB	TCGAGCGTGAACCATCGGCA	TATTGCTACTGCTGTCGGCGG	CP019177.1_BcfB	Albany	ATCC 51960	3974890	3975075	3974910	3975054
BcfB	WGAMPL_CP019178.1_BcfB	TCGAGCGTGAACCATCGGCA	TATTGCTACTGCTGTCGGCGG	CP019178.1_BcfB	Chester	ATCC 11997	3848015	3848200	3848035	3848179
BcfB	WGAMPL_CP019181.1_BcfB	TCGAGCGTGAACCATCGGCA	TATTGCTACTGCTGTCGGCGG	CP019181.1_BcfB	Inverness	ATCC 10720	4039754	4039939	4039774	4039918
BcfB	WGAMPL_CP019183.1_BcfB	TCGAGCGTGAACCATCGGCA	TATTGCTACTACTGTCGGCGG	CP019183.1_BcfB	Mbandaka	ATCC 51958	4018420	4018605	4018440	4018584
BcfB	WGAMPL_CP019184.1_BcfB	TCGAGCGTGAACCATCGGCA	TATTGCTACTGCTGTCGGCGG	CP019184.1_BcfB	Minnesota	ATCC 49284	3807454	3807639	3807474	3807618
BcfB	WGAMPL_CP019186.1_BcfB	TCGAGCGTGAACCATCGGCA	TATTGCTACTGCTGTCGGCGG	CP019186.1_BcfB	Pomona	ATCC 10729	3694084	3694269	3694104	3694248
BcfB	WGAMPL_CP019189.1_BcfB	TCGAGCGTGAACCATCGGCA	TATTGCTACTGCTGTCGGCGG	CP019189.1_BcfB	Poona	ATCC BAA-1673	4022063	4022248	4022083	4022227
BcfB	WGAMPL_CP019192.1_BcfB	TCGAGCGTGAACCATCGGCA	TATTGCTACTGCTGTCGGCGG	CP019192.1_BcfB	Rubislaw	ATCC 10717	3778308	3778493	3778328	3778472
BcfB	WGAMPL_CP019201.1_BcfB	TCGAGCGTGAACCATCGGCA	TATTGCTACTGCTGTCGGCGG	CP019201.1_BcfB	Muenster	420	3912961	3913146	3912981	3913125
BcfB	WGAMPL_CP019403.1_BcfB	TATTGCTACTGCTGTCGGCGG	TCGAGCGTGAACCATCGGCA	CP019403.1_BcfB	Apapa	SA20060561	24893	25078	24914	25058
BcfB	WGAMPL_CP019404.1_BcfB	TATTGCTACTGCTGTCGGCGG	TCGAGCGTGAACCATCGGCA	CP019404.1_BcfB	Newport	SA20113257	24897	25082	24918	25062
BcfB	WGAMPL_CP019405.1_BcfB	TCGAGCGTGAACCATCGGCA	TATTGCTACTGCTGTCGGCGG	CP019405.1_BcfB	Bergen	ST350	3285040	3285225	3285060	3285204
BcfB	WGAMPL_CP019406.1_BcfB	TATTGCTACTGCTGTCGGCGG	TCGAGCGTGAACCATCGGCA	CP019406.1_BcfB	Blegdam	S-1824	24893	25078	24914	25058
BcfB	WGAMPL_CP019407.1_BcfB	TATTGCTACTGCTGTCGGCGG	TCGAGCGTGAACCATCGGCA	CP019407.1_BcfB	Borreze	SA20041063	24893	25078	24914	25058
BcfB	WGAMPL_CP019408.1_BcfB	TATTGCTACTGCTGTCGGCGG	TCGAGCGTGAACCATCGGCA	CP019408.1_BcfB	Crossness	1422-74	24892	25077	24913	25057
BcfB	WGAMPL_CP019409.1_BcfB	TATTGCTACTGCTGTCGGCGG	TCGAGCGTGAACCATCGGCA	CP019409.1_BcfB	Djakarta	S-1087	24893	25078	24914	25058
BcfB	WGAMPL_CP019410.1_BcfB	TATTGCTACTGCTGTCGGCGG	TCGAGCGTGAACCATCGGCA	CP019410.1_BcfB	Hillingdon	N1529-D3	24899	25084	24920	25064
BcfB	WGAMPL_CP019411.1_BcfB	TATTGCTACTGCTGTCGGCGG	TCGAGCGTGAACCATCGGCA	CP019411.1_BcfB	Johannesburg	ST203	24875	25060	24896	25040
BcfB	WGAMPL_CP019412.1_BcfB	TATTGCTACTGCTGTCGGCGG	TCGAGCGTGAACCATCGGCA	CP019412.1_BcfB	Koessen	S-1501	22431	22616	22452	22596
BcfB	WGAMPL_CP019413.1_BcfB	TATTGCTACTGCTGTCGGCGG	TCGAGCGTGAACCATCGGCA	CP019413.1_BcfB	Krefeld	SA20030536	24893	25078	24914	25058
BcfB	WGAMPL_CP019414.1_BcfB	TATTGCTACTGCTGTCGGCGG	TCGAGCGTGAACCATCGGCA	CP019414.1_BcfB	Manchester	ST278	24891	25076	24912	25056
BcfB	WGAMPL_CP019415.1_BcfB	TATTGCTACTGCTGTCGGCGG	TCGAGCGTGAACCATCGGCA	CP019415.1_BcfB	Moscow	S-1843	24893	25078	24914	25058
BcfB	WGAMPL_CP019416.1_BcfB	TATTGCTACTGCTGTCGGCGG	TCGAGCGTGAACCATCGGCA	CP019416.1_BcfB	Nitra	S-1687	24893	25078	24914	25058
BcfB	WGAMPL_CP019417.1_BcfB	TATTGCTACTGCTGTCGGCGG	TCGAGCGTGAACCATCGGCA	CP019417.1_BcfB	Wandsworth	SA20092095	24894	25079	24915	25059
BcfB	WGAMPL_CP019418.1_BcfB	TATTGCTACTGCTGTCGGCGG	TCGAGCGTGAACCATCGGCA	CP019418.1_BcfB	Yovokome	S-1850	24891	25076	24912	25056
BcfB	WGAMPL_CP022015.1_BcfB	TATTGCTACTGCTGTCGGCGG	TCGAGCGTGAACCATCGGCA	CP022015.1_BcfB	India	SA20085604	5042749	5042934	5042770	5042914
BcfB	WGAMPL_CP022034.1_BcfB	TCGAGCGTGAACCATCGGCA	TATTGCTACTGCTGTCGGCGG	CP022034.1_BcfB	Onderstepoort	SA20060086	3945494	3945679	3945514	3945658
BcfB	WGAMPL_CP022116.1_BcfB	TCGAGCGTGAACCATCGGCA	TATTGCTACTGCTGTCGGCGG	CP022116.1_BcfB	Ouakam	SA20034636	3969426	3969611	3969446	3969590
BcfB	WGAMPL_CP022117.1_BcfB	TCGAGCGTGAACCATCGGCA	TATTGCTACTGCTGTCGGCGG	CP022117.1_BcfB	Macclesfield	ST-1643	3994020	3994205	3994040	3994184
BcfB	WGAMPL_CP022138.1_BcfB	TCGAGCGTGAACCATCGGCA	TATTGCTACTGCTGTCGGCGG	CP022138.1_BcfB	Waycross	SA20041608	3964696	3964881	3964716	3964860
BcfB	WGAMPL_CP022139.1_BcfB	TCGAGCGTGAACCATCGGCA	TATTGCTACTGCTGTCGGCGG	CP022139.1_BcfB	salamae 55:k:z39	NA	3969150	3969335	3969170	3969314
BcfB	WGAMPL_CP022450.1_BcfB	TCGAGCGTGAACCATCGGCA	TATTGCTACTACTGTCGGCGG	CP022450.1_BcfB	Indiana	D90	3983090	3983275	3983110	3983254
BcfB	WGAMPL_CP022489.1_BcfB	TCGAGCGTGAACCATCGGCA	TATTGCTACTGCTGTCGGCGG	CP022489.1_BcfB	Mbandaka	SA20026234	3121769	3121954	3121789	3121933
BcfB	WGAMPL_CP022490.1_BcfB	TCGAGCGTGAACCATCGGCA	TATTGCTACTGCTGTCGGCGG	CP022490.1_BcfB	Braenderup	SA20026289	3439832	3440017	3439852	3439996
BcfB	WGAMPL_CP022491.1_BcfB	TCGAGCGTGAACCATCGGCA	TATTGCTACTGCTGTCGGCGG	CP022491.1_BcfB	Saintpaul	SA20031783	4561740	4561925	4561760	4561904
BcfB	WGAMPL_CP022494.1_BcfB	TCGAGCGTGAACCATCGGCA	TATTGCTACTGCTGTCGGCGG	CP022494.1_BcfB	Derby	SA20035215	999972	1000157	999992	1000136
BcfB	WGAMPL_CP022497.1_BcfB	TATTGCTACTGCTGTCGGCGG	TCGAGCGTGAACCATCGGCA	CP022497.1_BcfB	Manhattan	SA20084699	1661149	1661334	1661170	1661314
BcfB	WGAMPL_CP022500.1_BcfB	TATTGCTACTGCTGTCGGCGG	TCGAGCGTGAACCATCGGCA	CP022500.1_BcfB	Kentucky	SA20030505	3856361	3856546	3856382	3856526
BcfB	WGAMPL_CP022503.1_BcfB	TCGAGCGTGAACCATCGGCA	TATTGCTACTGCTGTCGGCGG	CP022503.1_BcfB	Hvittingfoss	SA20014981	2793708	2793893	2793728	2793872
BcfB	WGAMPL_CP024165.1_BcfB	TCGAGCGTGAACCATCGGCA	TATTGCTACTGCTGTCGGCGG	CP024165.1_BcfB	Gaminara	CFSAN070644	3941694	3941879	3941714	3941858
BcfB	WGAMPL_HF937208.1_BcfB	TATTGCTACTGCTGTCGGCGG	TCGAGCGTGAACCATCGGCA	HF937208.1_BcfB	Typhimurium	DT104	25143	25328	25164	25308
BcfB	WGAMPL_HF969015.2_BcfB	TATTGCTACTGCTGTCGGCGG	TCGAGCGTGAACCATCGGCA	HF969015.2_BcfB	Bovismorbificans	3114	25123	25308	25144	25288
BcfB	WGAMPL_LN649235.1_BcfB	TATTGCTACTGCTGTCGGCGG	TCGAGCGTGAACCATCGGCA	LN649235.1_BcfB	Infantis	NA	25143	25328	25164	25308
BcfB	WGAMPL_LN868943.1_BcfB	TCGAGCGTGAACCATCGGCA	TATTGCTACTGCTGTCGGCGG	LN868943.1_BcfB	Senftenberg	NCTC10384	3249083	3249268	3249103	3249247
BcfB	WGAMPL_LN890520.1_BcfB	TATTGCTACTGCTGTCGGCGG	TCGAGCGTGAACCATCGGCA	LN890520.1_BcfB	Weltevreden	NA	25159	25344	25180	25324
BcfB	WGAMPL_LT571437.1_BcfB	TCGAGCGTGAACCATCGGCA	TATTGCTACTGCTGTCGGCGG	LT571437.1_BcfB	Java	NCTC5706	3974994	3975179	3975014	3975158
BcfC	WGAMPL_NC_003197.2_BcfC	GTCGATATTGATGACGCGGTGACTCG	GTCACCGTTGCGCCAAA	NC_003197.2_BcfC	Typhimurium	LT2	28098	28240	28124	28223
BcfC	WGAMPL_NC_003198.1_BcfC	GTCGATATTGATGACGCGGTGACTCG	GTCACCGTTGCGCCAAA	NC_003198.1_BcfC	Typhi	CT18	28102	28244	28128	28227
BcfC	WGAMPL_NC_011080.1_BcfC	GTCGATATTGATGACGCGGTGACTCG	GTCACCGTTGCGCCAAA	NC_011080.1_BcfC	Newport	SL254	28091	28233	28117	28216
BcfC	WGAMPL_NC_011274.1_BcfC	GTCGATATTGATGACGCGGTGACTCG	GTCACCGTTGCGCCAAA	NC_011274.1_BcfC	Gallinarum	287/91	27987	28129	28013	28112
BcfC	WGAMPL_NC_011294.1_BcfC	GTCGATATTGATGACGCGGTGACTCG	GTCACCGTTGCGCCAAA	NC_011294.1_BcfC	Enteritidis	P125109	27864	28006	27890	27989
BcfC	WGAMPL_AE017220.1_BcfC	GTCGATATTGATGACGCGGTGACTCG	GTCACCGTTGCGCCAAA	AE017220.1_BcfC	Choleraesuis	SC-B67	28099	28241	28125	28224
BcfC	WGAMPL_CP000026.1_BcfC	GTCGATATTGATGACGCGGTGACTCG	GTCACCGTTGCGCCAAA	CP000026.1_BcfC	Paratyphi A	ATCC 9150	28091	28233	28117	28216
BcfC	WGAMPL_CP000857.1_BcfC	GTCGATATTGATGACGCGGTGACTCG	GTCACCGTTGCGCCAAA	CP000857.1_BcfC	Paratyphi C	RKS4594	28098	28240	28124	28223
BcfC	WGAMPL_CP000886.1_BcfC	GTCGATATTGATGACGCGGTGACTCG	GTCACCGTTGCGCCAAA	CP000886.1_BcfC	Paratyphi B	SPB7	28188	28330	28214	28313
BcfC	WGAMPL_CP001120.1_BcfC	GTCGATATTGATGACGCGGTGACTCG	GTCACCGTTGCGCCAAA	CP001120.1_BcfC	Heidelberg	SL476	29298	29440	29324	29423
BcfC	WGAMPL_CP001127.1_BcfC	GTCGATATTGATGACGCGGTGACTCG	GTCACCGTTGCGCCAAA	CP001127.1_BcfC	Schwarzengrund	CVM19633	28102	28244	28128	28227
BcfC	WGAMPL_CP001138.1_BcfC	GTCGATATTGATGACGCGGTGACTCG	GTCACCGTTGCGCCAAA	CP001138.1_BcfC	Agona	SL483	28100	28242	28126	28225
BcfC	WGAMPL_CP001144.1_BcfC	GTCGATATTGATGACGCGGTGACTCG	GTCACCGTTGCGCCAAA	CP001144.1_BcfC	Dublin	CT_02021853	28100	28242	28126	28225
BcfC	WGAMPL_CP004027.1_BcfC	GTCACCGTTGCGCCAAA	GTCGATATTGATGACGCGGTGACTCG	CP004027.1_BcfC	Javiana	CFSAN001992	2195177	2195319	2195194	2195293
BcfC	WGAMPL_CP006048.1_BcfC	GTCACCGTTGCGCCAAA	GTCGATATTGATGACGCGGTGACTCG	CP006048.1_BcfC	Typhimurium var. 5-	CFSAN001921	3542029	3542171	3542046	3542145
BcfC	WGAMPL_CP006053.1_BcfC	GTCACCGTTGCGCCAAA	GTCGATATTGATGACGCGGTGACTCG	CP006053.1_BcfC	Bareilly	CFSAN000189	3957863	3958005	3957880	3957979
BcfC	WGAMPL_CP006055.1_BcfC	GTCGATATTGATGACGCGGTGACTCG	GTCACCGTTGCGCCAAA	CP006055.1_BcfC	Cubana	CFSAN002050	1028963	1029105	1028989	1029088
BcfC	WGAMPL_CP006602.1_BcfC	GTCGATATTGATGACGCGGTGACTCG	GTCACCGTTGCGCCAAA	CP006602.1_BcfC	4,[5],12:i:-	08-1736	1316544	1316686	1316570	1316669
BcfC	WGAMPL_CP006693.1_BcfC	GTCACCGTCGCGCCAAA	GTCGATATTGATGACGCGGTGACTCG	CP006693.1_BcfC	arizonae 62:z36:-	RKS2983	2937275	2937417	2937292	2937391
BcfC	WGAMPL_CP006717.1_BcfC	GTCGATATTGATGACGCGGTGACTCG	GTCACCGTTGCGCCAAA	CP006717.1_BcfC	Thompson	RM6836	28101	28243	28127	28226
BcfC	WGAMPL_CP007505.1_BcfC	GTCGATATTGATGACGCGGTGACTCG	GTCACCGTTGCGCCAAA	CP007505.1_BcfC	Tennessee	TXSC_TXSC08-19	1495989	1496131	1496015	1496114
BcfC	WGAMPL_CP007530.1_BcfC	GTCGATATTGATGACGCGGTGACTCG	GTCACCGTTGCGCCAAA	CP007530.1_BcfC	Montevideo	507440-20	4440594	4440736	4440620	4440719
BcfC	WGAMPL_CP007531.1_BcfC	GTCACCGTTGCGCCAAA	GTCGATATTGATGACGCGGTGACTCG	CP007531.1_BcfC	Anatum	ATCC BAA-1592	2305717	2305859	2305734	2305833
BcfC	WGAMPL_CP007532.1_BcfC	GTCGATATTGATGACGCGGTGACTCG	GTCACCGTTGCGCCAAA	CP007532.1_BcfC	Abaetetuba	ATCC 35640	1868581	1868723	1868607	1868706
BcfC	WGAMPL_CP007533.1_BcfC	GTCGATATTGATGACGCGGTGACTCG	GTCACCGTTGCGCCAAA	CP007533.1_BcfC	Bredeney	CFSAN001080	4219499	4219641	4219525	4219624
BcfC	WGAMPL_CP007534.1_BcfC	GTCGATATTGATGACGCGGTGACTCG	GTCACCGTTGCGCCAAA	CP007534.1_BcfC	Abony	14	1956390	1956532	1956416	1956515
BcfC	WGAMPL_CP012346.1_BcfC	GTCACCGTTGCGCCAAA	GTCGATATTGATGACGCGGTGACTCG	CP012346.1_BcfC	Panama	ATCC 7378	3766684	3766826	3766701	3766800
BcfC	WGAMPL_CP012347.1_BcfC	GTCGATATTGATGACGCGGTGACTCG	GTCACCGTTGCGCCAAA	CP012347.1_BcfC	Pullorum	ATCC 9120	903016	903158	903042	903141
BcfC	WGAMPL_CP012349.1_BcfC	GTCACCGTTGCGCCAAA	GTCGATATTGATGACGCGGTGACTCG	CP012349.1_BcfC	Sloterdijk	ATCC 15791	3963541	3963683	3963558	3963657
BcfC	WGAMPL_CP012833.1_BcfC	GTCACCGTTGCGCCAAA	GTCGATATTGATGACGCGGTGACTCG	CP012833.1_BcfC	Cerro	CFSAN001588	3877766	3877908	3877783	3877882
BcfC	WGAMPL_CP017719.1_BcfC	GTCACCGTTGCGCCAAA	GTCGATATTGATGACGCGGTGACTCG	CP017719.1_BcfC	Hayindogo	CFSAN050752	3952762	3952904	3952779	3952878
BcfC	WGAMPL_CP017723.1_BcfC	GTCACCGTTGCGCCAAA	GTCGATATTGATGACGCGGTGACTCG	CP017723.1_BcfC	Stanleyville	SARB61	3973907	3974049	3973924	3974023
BcfC	WGAMPL_CP019116.1_BcfC	GTCGATATTGATGACGCGGTGACTCG	GTCACCGTTGCGCCAAA	CP019116.1_BcfC	Antsalova	S01-0511	27848	27990	27874	27973
BcfC	WGAMPL_CP019177.1_BcfC	GTCACCGTTGCGCCAAA	GTCGATATTGATGACGCGGTGACTCG	CP019177.1_BcfC	Albany	ATCC 51960	3971978	3972120	3971995	3972094
BcfC	WGAMPL_CP019178.1_BcfC	GTCACCGTTGCGCCAAA	GTCGATATTGATGACGCGGTGACTCG	CP019178.1_BcfC	Chester	ATCC 11997	3846506	3846648	3846523	3846622
BcfC	WGAMPL_CP019181.1_BcfC	GTCACCGTTGCGCCAAA	GTCGATATTGATGACGCGGTGACTCG	CP019181.1_BcfC	Inverness	ATCC 10720	4036842	4036984	4036859	4036958
BcfC	WGAMPL_CP019183.1_BcfC	GTCACCGTTGCGCCAAA	GTCGATATTGATGACGCGGTGACTCG	CP019183.1_BcfC	Mbandaka	ATCC 51958	4015508	4015650	4015525	4015624
BcfC	WGAMPL_CP019184.1_BcfC	GTCACCGTTGCGCCAAA	GTCGATATTGATGACGCGGTGACTCG	CP019184.1_BcfC	Minnesota	ATCC 49284	3804542	3804684	3804559	3804658
BcfC	WGAMPL_CP019186.1_BcfC	GTCACCGTTGCGCCAAA	GTCGATATTGATGACGCGGTGACTCG	CP019186.1_BcfC	Pomona	ATCC 10729	3691172	3691314	3691189	3691288
BcfC	WGAMPL_CP019189.1_BcfC	GTCACCGTTGCGCCAAA	GTCGATATTGATGACGCGGTGACTCG	CP019189.1_BcfC	Poona	ATCC BAA-1673	4019151	4019293	4019168	4019267
BcfC	WGAMPL_CP019192.1_BcfC	GTCACCGTTGCGCCAAA	GTCGATATTGATGACGCGGTGACTCG	CP019192.1_BcfC	Rubislaw	ATCC 10717	3775396	3775538	3775413	3775512
BcfC	WGAMPL_CP019201.1_BcfC	GTCACCGTTGCGCCAAA	GTCGATATTGATGACGCGGTGACTCG	CP019201.1_BcfC	Muenster	420	3910049	3910191	3910066	3910165
BcfC	WGAMPL_CP019403.1_BcfC	GTCGATATTGATGACGCGGTGACTCG	GTCACCGTTGCGCCAAA	CP019403.1_BcfC	Apapa	SA20060561	27848	27990	27874	27973
BcfC	WGAMPL_CP019404.1_BcfC	GTCGATATTGATGACGCGGTGACTCG	GTCACCGTTGCGCCAAA	CP019404.1_BcfC	Newport	SA20113257	27852	27994	27878	27977
BcfC	WGAMPL_CP019405.1_BcfC	GTCACCGTTGCGCCAAA	GTCGATATTGATGACGCGGTGACTCG	CP019405.1_BcfC	Bergen	ST350	3282128	3282270	3282145	3282244
BcfC	WGAMPL_CP019406.1_BcfC	GTCGATATTGATGACGCGGTGACTCG	GTCACCGTTGCGCCAAA	CP019406.1_BcfC	Blegdam	S-1824	27848	27990	27874	27973
BcfC	WGAMPL_CP019407.1_BcfC	GTCGATATTGATGACGCGGTGACTCG	GTCACCGTTGCGCCAAA	CP019407.1_BcfC	Borreze	SA20041063	27848	27990	27874	27973
BcfC	WGAMPL_CP019408.1_BcfC	GTCGATATTGATGACGCGGTGACTCG	GTCACCGTTGCGCCAAA	CP019408.1_BcfC	Crossness	1422-74	27847	27989	27873	27972
BcfC	WGAMPL_CP019409.1_BcfC	GTCGATATTGATGACGCGGTGACTCG	GTCACCGTTGCGCCAAA	CP019409.1_BcfC	Djakarta	S-1087	27848	27990	27874	27973
BcfC	WGAMPL_CP019410.1_BcfC	GTCGATATTGATGACGCGGTGACTCG	GTCACCGTTGCGCCAAA	CP019410.1_BcfC	Hillingdon	N1529-D3	27854	27996	27880	27979
BcfC	WGAMPL_CP019411.1_BcfC	GTCGATATTGATGACGCGGTGACTCG	GTCACCGTTGCGCCAAA	CP019411.1_BcfC	Johannesburg	ST203	27830	27972	27856	27955
BcfC	WGAMPL_CP019412.1_BcfC	GTCGATATTGATGACGCGGTGACTCG	GTCACCGTTGCGCCAAA	CP019412.1_BcfC	Koessen	S-1501	25386	25528	25412	25511
BcfC	WGAMPL_CP019413.1_BcfC	GTCGATATTGATGACGCGGTGACTCG	GTCACCGTTGCGCCAAA	CP019413.1_BcfC	Krefeld	SA20030536	27848	27990	27874	27973
BcfC	WGAMPL_CP019414.1_BcfC	GTCGATATTGATGACGCGGTGACTCG	GTCACCGTTGCGCCAAA	CP019414.1_BcfC	Manchester	ST278	27846	27988	27872	27971
BcfC	WGAMPL_CP019415.1_BcfC	GTCGATATTGATGACGCGGTGACTCG	GTCACCGTTGCGCCAAA	CP019415.1_BcfC	Moscow	S-1843	27848	27990	27874	27973
BcfC	WGAMPL_CP019416.1_BcfC	GTCGATATTGATGACGCGGTGACTCG	GTCACCGTTGCGCCAAA	CP019416.1_BcfC	Nitra	S-1687	27848	27990	27874	27973
BcfC	WGAMPL_CP019417.1_BcfC	GTCGATATTGATGACGCGGTGACTCG	GTCACCGTTGCGCCAAA	CP019417.1_BcfC	Wandsworth	SA20092095	27849	27991	27875	27974
BcfC	WGAMPL_CP019418.1_BcfC	GTCGATATTGATGACGCGGTGACTCG	GTCACCGTTGCGCCAAA	CP019418.1_BcfC	Yovokome	S-1850	27846	27988	27872	27971
BcfC	WGAMPL_CP022015.1_BcfC	GTCGATATTGATGACGCGGTGACTCG	GTCACCGTTGCGCCAAA	CP022015.1_BcfC	India	SA20085604	5045704	5045846	5045730	5045829
BcfC	WGAMPL_CP022034.1_BcfC	GTCACCGTTGCGCCAAA	GTCGATATTGATGACGCGGTGACTCG	CP022034.1_BcfC	Onderstepoort	SA20060086	3942582	3942724	3942599	3942698
BcfC	WGAMPL_CP022116.1_BcfC	GTCACCGTTGCGCCAAA	GTCGATATTGATGACGCGGTGACTCG	CP022116.1_BcfC	Ouakam	SA20034636	3966514	3966656	3966531	3966630
BcfC	WGAMPL_CP022117.1_BcfC	GTCACCGTTGCGCCAAA	GTCGATATTGATGACGCGGTGACTCG	CP022117.1_BcfC	Macclesfield	ST-1643	3991108	3991250	3991125	3991224
BcfC	WGAMPL_CP022138.1_BcfC	GTCACCGTTGCGCCAAA	GTCGATATTGATGACGCGGTGACTCG	CP022138.1_BcfC	Waycross	SA20041608	3961784	3961926	3961801	3961900
BcfC	WGAMPL_CP022139.1_BcfC	GTCACCGTCGCGCCAAA	GTCGATATTGATGACGCGGTGACTCG	CP022139.1_BcfC	salamae 55:k:z39	NA	3966241	3966383	3966258	3966357
BcfC	WGAMPL_CP022450.1_BcfC	GTCACCGTTGCGCCAAA	GTCGATATTGATGACGCGGTGACTCG	CP022450.1_BcfC	Indiana	D90	3980178	3980320	3980195	3980294
BcfC	WGAMPL_CP022489.1_BcfC	GTCACCGTTGCGCCAAA	GTCGATATTGATGACGCGGTGACTCG	CP022489.1_BcfC	Mbandaka	SA20026234	3118857	3118999	3118874	3118973
BcfC	WGAMPL_CP022490.1_BcfC	GTCACCGTTGCGCCAAA	GTCGATATTGATGACGCGGTGACTCG	CP022490.1_BcfC	Braenderup	SA20026289	3436920	3437062	3436937	3437036
BcfC	WGAMPL_CP022491.1_BcfC	GTCACCGTTGCGCCAAA	GTCGATATTGATGACGCGGTGACTCG	CP022491.1_BcfC	Saintpaul	SA20031783	4558828	4558970	4558845	4558944
BcfC	WGAMPL_CP022494.1_BcfC	GTCACCGTTGCGCCAAA	GTCGATATTGATGACGCGGTGACTCG	CP022494.1_BcfC	Derby	SA20035215	997060	997202	997077	997176
BcfC	WGAMPL_CP022497.1_BcfC	GTCGATATTGATGACGCGGTGACTCG	GTCACCGTTGCGCCAAA	CP022497.1_BcfC	Manhattan	SA20084699	1664104	1664246	1664130	1664229
BcfC	WGAMPL_CP022500.1_BcfC	GTCGATATTGATGACGCGGTGACTCG	GTCACCGTTGCGCCAAA	CP022500.1_BcfC	Kentucky	SA20030505	3859316	3859458	3859342	3859441
BcfC	WGAMPL_CP022503.1_BcfC	GTCACCGTTGCGCCAAA	GTCGATATTGATGACGCGGTGACTCG	CP022503.1_BcfC	Hvittingfoss	SA20014981	2790796	2790938	2790813	2790912
BcfC	WGAMPL_CP024165.1_BcfC	GTCACCGTTGCGCCAAA	GTCGATATTGATGACGCGGTGACTCG	CP024165.1_BcfC	Gaminara	CFSAN070644	3938782	3938924	3938799	3938898
BcfC	WGAMPL_HF937208.1_BcfC	GTCGATATTGATGACGCGGTGACTCG	GTCACCGTTGCGCCAAA	HF937208.1_BcfC	Typhimurium	DT104	28098	28240	28124	28223
BcfC	WGAMPL_HF969015.2_BcfC	GTCGATATTGATGACGCGGTGACTCG	GTCACCGTTGCGCCAAA	HF969015.2_BcfC	Bovismorbificans	3114	28078	28220	28104	28203
BcfC	WGAMPL_LN649235.1_BcfC	GTCGATATTGATGACGCGGTGACTCG	GTCACCGTTGCGCCAAA	LN649235.1_BcfC	Infantis	NA	28098	28240	28124	28223
BcfC	WGAMPL_LN868943.1_BcfC	GTCACCGTTGCGCCAAA	GTCGATATTGATGACGCGGTGACTCG	LN868943.1_BcfC	Senftenberg	NCTC10384	3246171	3246313	3246188	3246287
BcfC	WGAMPL_LN890520.1_BcfC	GTCGATATTGATGACGCGGTGACTCG	GTCACCGTTGCGCCAAA	LN890520.1_BcfC	Weltevreden	NA	28114	28256	28140	28239
BcfC	WGAMPL_LT571437.1_BcfC	GTCACCGTTGCGCCAAA	GTCGATATTGATGACGCGGTGACTCG	LT571437.1_BcfC	Java	NCTC5706	3972082	3972224	3972099	3972198
BcfD	WGAMPL_NC_003197.2_BcfD	CGTAGAAACGAGCGGTAACTGGAAAT	AGAATCGTTTGTCCGGCGTT	NC_003197.2_BcfD	Typhimurium	LT2	28685	29047	28711	29027
BcfD	WGAMPL_NC_003198.1_BcfD	CGTAGAAACGAGCGGTAACTGGAAAT	AGAATCGTTTGTCCGGCGTT	NC_003198.1_BcfD	Typhi	CT18	28689	29051	28715	29031
BcfD	WGAMPL_NC_011080.1_BcfD	CGTAGAAACGAGCGGTAACTGGAAAT	AGAATCGTTTGTCCGGCGTT	NC_011080.1_BcfD	Newport	SL254	28678	29040	28704	29020
BcfD	WGAMPL_NC_011274.1_BcfD	CGTAGAAACGAGCGGTAACTGGAAAT	AGAATCGTTTGTCCGGCGTT	NC_011274.1_BcfD	Gallinarum	287/91	28574	28936	28600	28916
BcfD	WGAMPL_NC_011294.1_BcfD	CGTAGAAACGAGCGGTAACTGGAAAT	AGAATCGTTTGTCCGGCGTT	NC_011294.1_BcfD	Enteritidis	P125109	28451	28813	28477	28793
BcfD	WGAMPL_AE017220.1_BcfD	CGTAGAAACGAGCGGTAACTGGAAAT	AGAATCGTTTGTCCGGCGTT	AE017220.1_BcfD	Choleraesuis	SC-B67	28686	29048	28712	29028
BcfD	WGAMPL_CP000026.1_BcfD	CGTAGAAACGAGCGGTAACTGGAAAT	AGAATCGTTTGTCCGGCGTT	CP000026.1_BcfD	Paratyphi A	ATCC 9150	28678	29040	28704	29020
BcfD	WGAMPL_CP000857.1_BcfD	CGTAGAAACGAGCGGTAACTGGAAAT	AGAATCGTTTGTCCGGCGTT	CP000857.1_BcfD	Paratyphi C	RKS4594	28685	29047	28711	29027
BcfD	WGAMPL_CP000886.1_BcfD	CGTAGAAACGAGCGGTAACTGGAAAT	AGAATCGTTTGTCCGGCGTT	CP000886.1_BcfD	Paratyphi B	SPB7	28775	29137	28801	29117
BcfD	WGAMPL_CP001120.1_BcfD	CGTAGAAACGAGCGGTAACTGGAAAT	AGAATCGTTTGTCCGGCGTT	CP001120.1_BcfD	Heidelberg	SL476	29885	30247	29911	30227
BcfD	WGAMPL_CP001127.1_BcfD	CGTAGAAACGAGCGGTAACTGGAAAT	AGAATCGTTTGTCCGGCGTT	CP001127.1_BcfD	Schwarzengrund	CVM19633	28689	29051	28715	29031
BcfD	WGAMPL_CP001138.1_BcfD	CGTAGAAACGAGCGGTAACTGGAAAT	AGAATCGTTTGTCCGGCGTT	CP001138.1_BcfD	Agona	SL483	28687	29049	28713	29029
BcfD	WGAMPL_CP001144.1_BcfD	CGTAGAAACGAGCGGTAACTGGAAAT	AGAATCGTTTGTCCGGCGTT	CP001144.1_BcfD	Dublin	CT_02021853	28687	29049	28713	29029
BcfD	WGAMPL_CP004027.1_BcfD	AGAATCGTTTGTCCGGCGTT	CGTAGAAACGAGCGGTAACTGGAAAT	CP004027.1_BcfD	Javiana	CFSAN001992	2194370	2194732	2194390	2194706
BcfD	WGAMPL_CP006048.1_BcfD	AGAATCGTTTGTCCGGCGTT	CGTAGAAACGAGCGGTAACTGGAAAT	CP006048.1_BcfD	Typhimurium var. 5-	CFSAN001921	3541222	3541584	3541242	3541558
BcfD	WGAMPL_CP006053.1_BcfD	AGAATCGTTTGTCCGGCGTT	CGTAGAAACGAGCGGTAACTGGAAAT	CP006053.1_BcfD	Bareilly	CFSAN000189	3957056	3957418	3957076	3957392
BcfD	WGAMPL_CP006055.1_BcfD	CGTAGAAACGAGCGGTAACTGGAAAT	AGAATCGTTTGTCCGGCGTT	CP006055.1_BcfD	Cubana	CFSAN002050	1029550	1029912	1029576	1029892
BcfD	WGAMPL_CP006602.1_BcfD	CGTAGAAACGAGCGGTAACTGGAAAT	AGAATCGTTTGTCCGGCGTT	CP006602.1_BcfD	4,[5],12:i:-	08-1736	1317131	1317493	1317157	1317473
BcfD	WGAMPL_CP006693.1_BcfD	AGAATCGTTTGTCCGGCGTT	CGTAGAAACGAGCGGTAACTGGAAAT	CP006693.1_BcfD	arizonae 62:z36:-	RKS2983	2936468	2936830	2936488	2936804
BcfD	WGAMPL_CP006717.1_BcfD	CGTAGAAACGAGCGGTAACTGGAAAT	AGAATCGTTTGTCCGGCGTT	CP006717.1_BcfD	Thompson	RM6836	28688	29050	28714	29030
BcfD	WGAMPL_CP007505.1_BcfD	CGTAGAAACGAGCGGTAACTGGAAAT	AGAATCGTTTGTCCGGCGTT	CP007505.1_BcfD	Tennessee	TXSC_TXSC08-19	1496576	1496938	1496602	1496918
BcfD	WGAMPL_CP007530.1_BcfD	CGTAGAAACGAGCGGTAACTGGAAAT	AGAATCGTTTGTCCGGCGTT	CP007530.1_BcfD	Montevideo	507440-20	4441181	4441543	4441207	4441523
BcfD	WGAMPL_CP007531.1_BcfD	AGAATCGTTTGTCCGGCGTT	CGTAGAAACGAGCGGTAACTGGAAAT	CP007531.1_BcfD	Anatum	ATCC BAA-1592	2304910	2305272	2304930	2305246
BcfD	WGAMPL_CP007532.1_BcfD	CGTAGAAACGAGCGGTAACTGGAAAT	AGAATCGTTTGTCCGGCGTT	CP007532.1_BcfD	Abaetetuba	ATCC 35640	1869168	1869530	1869194	1869510
BcfD	WGAMPL_CP007533.1_BcfD	CGTAGAAACGAGCGGTAACTGGAAAT	AGAATCGTTTGTCCGGCGTT	CP007533.1_BcfD	Bredeney	CFSAN001080	4220086	4220448	4220112	4220428
BcfD	WGAMPL_CP007534.1_BcfD	CGTAGAAACGAGCGGTAACTGGAAAT	AGAATCGTTTGTCCGGCGTT	CP007534.1_BcfD	Abony	14	1956977	1957339	1957003	1957319
BcfD	WGAMPL_CP012346.1_BcfD	AGAATCGTTTGTCCGGCGTT	CGTAGAAACGAGCGGTAACTGGAAAT	CP012346.1_BcfD	Panama	ATCC 7378	3765877	3766239	3765897	3766213
BcfD	WGAMPL_CP012347.1_BcfD	CGTAGAAACGAGCGGTAACTGGAAAT	AGAATCGTTTGTCCGGCGTT	CP012347.1_BcfD	Pullorum	ATCC 9120	903603	903965	903629	903945
BcfD	WGAMPL_CP012349.1_BcfD	AGAATCGTTTGTCCGGCGTT	CGTAGAAACGAGCGGTAACTGGAAAT	CP012349.1_BcfD	Sloterdijk	ATCC 15791	3962734	3963096	3962754	3963070
BcfD	WGAMPL_CP012833.1_BcfD	AGAATCGTTTGTCCGGCGTT	CGTAGAAACGAGCGGTAACTGGAAAT	CP012833.1_BcfD	Cerro	CFSAN001588	3876959	3877321	3876979	3877295
BcfD	WGAMPL_CP017719.1_BcfD	AGAATCGTTTGTCCGGCGTT	CGTAGAAACGAGCGGTAACTGGAAAT	CP017719.1_BcfD	Hayindogo	CFSAN050752	3951955	3952317	3951975	3952291
BcfD	WGAMPL_CP017723.1_BcfD	AGAATCGTTTGTCCGGCGTT	CGTAGAAACGAGCGGTAACTGGAAAT	CP017723.1_BcfD	Stanleyville	SARB61	3973100	3973462	3973120	3973436
BcfD	WGAMPL_CP019116.1_BcfD	CGTAGAAACGAGCGGTAACTGGAAAT	AGAATCGTTTGTCCGGCGTT	CP019116.1_BcfD	Antsalova	S01-0511	28435	28797	28461	28777
BcfD	WGAMPL_CP019177.1_BcfD	AGAATCGTTTGTCCGGCGTT	CGTAGAAACGAGCGGTAACTGGAAAT	CP019177.1_BcfD	Albany	ATCC 51960	3971171	3971533	3971191	3971507
BcfD	WGAMPL_CP019178.1_BcfD	AGAATCGTTTGTCCGGCGTT	CGTAGAAACGAGCGGTAACTGGAAAT	CP019178.1_BcfD	Chester	ATCC 11997	3845699	3846061	3845719	3846035
BcfD	WGAMPL_CP019181.1_BcfD	AGAATCGTTTGTCCGGCGTT	CGTAGAAACGAGCGGTAACTGGAAAT	CP019181.1_BcfD	Inverness	ATCC 10720	4036035	4036397	4036055	4036371
BcfD	WGAMPL_CP019183.1_BcfD	AGAATCGTTTGTCCGGCGTT	CGTAGAAACGAGCGGTAACTGGAAAT	CP019183.1_BcfD	Mbandaka	ATCC 51958	4014701	4015063	4014721	4015037
BcfD	WGAMPL_CP019184.1_BcfD	AGAATCGTTTGTCCGGCGTT	CGTAGAAACGAGCGGTAACTGGAAAT	CP019184.1_BcfD	Minnesota	ATCC 49284	3803735	3804097	3803755	3804071
BcfD	WGAMPL_CP019186.1_BcfD	AGAATCGTTTGTCCGGCGTT	CGTAGAAACGAGCGGTAACTGGAAAT	CP019186.1_BcfD	Pomona	ATCC 10729	3690365	3690727	3690385	3690701
BcfD	WGAMPL_CP019189.1_BcfD	AGAATCGTTTGTCCGGCGTT	CGTAGAAACGAGCGGTAACTGGAAAT	CP019189.1_BcfD	Poona	ATCC BAA-1673	4018344	4018706	4018364	4018680
BcfD	WGAMPL_CP019192.1_BcfD	AGAATCGTTTGTCCGGCGTT	CGTAGAAACGAGCGGTAACTGGAAAT	CP019192.1_BcfD	Rubislaw	ATCC 10717	3774589	3774951	3774609	3774925
BcfD	WGAMPL_CP019201.1_BcfD	AGAATCGTTTGTCCGGCGTT	CGTAGAAACGAGCGGTAACTGGAAAT	CP019201.1_BcfD	Muenster	420	3909242	3909604	3909262	3909578
BcfD	WGAMPL_CP019403.1_BcfD	CGTAGAAACGAGCGGTAACTGGAAAT	AGAATCGTTTGTCCGGCGTT	CP019403.1_BcfD	Apapa	SA20060561	28435	28797	28461	28777
BcfD	WGAMPL_CP019404.1_BcfD	CGTAGAAACGAGCGGTAACTGGAAAT	AGAATCGTTTGTCCGGCGTT	CP019404.1_BcfD	Newport	SA20113257	28439	28801	28465	28781
BcfD	WGAMPL_CP019405.1_BcfD	AGAATCGTTTGTCCGGCGTT	CGTAGAAACGAGCGGTAACTGGAAAT	CP019405.1_BcfD	Bergen	ST350	3281321	3281683	3281341	3281657
BcfD	WGAMPL_CP019406.1_BcfD	CGTAGAAACGAGCGGTAACTGGAAAT	AGAATCGTTTGTCCGGCGTT	CP019406.1_BcfD	Blegdam	S-1824	28435	28797	28461	28777
BcfD	WGAMPL_CP019407.1_BcfD	CGTAGAAACGAGCGGTAACTGGAAAT	AGAATCGTTTGTCCGGCGTT	CP019407.1_BcfD	Borreze	SA20041063	28435	28797	28461	28777
BcfD	WGAMPL_CP019408.1_BcfD	CGTAGAAACGAGCGGTAACTGGAAAT	AGAATCGTTTGTCCGGCGTT	CP019408.1_BcfD	Crossness	1422-74	28434	28796	28460	28776
BcfD	WGAMPL_CP019409.1_BcfD	CGTAGAAACGAGCGGTAACTGGAAAT	AGAATCGTTTGTCCGGCGTT	CP019409.1_BcfD	Djakarta	S-1087	28435	28797	28461	28777
BcfD	WGAMPL_CP019410.1_BcfD	CGTAGAAACGAGCGGTAACTGGAAAT	AGAATCGTTTGTCCGGCGTT	CP019410.1_BcfD	Hillingdon	N1529-D3	28441	28803	28467	28783
BcfD	WGAMPL_CP019411.1_BcfD	CGTAGAAACGAGCGGTAACTGGAAAT	AGAATCGTTTGTCCGGCGTT	CP019411.1_BcfD	Johannesburg	ST203	28417	28779	28443	28759
BcfD	WGAMPL_CP019412.1_BcfD	CGTAGAAACGAGCGGTAACTGGAAAT	AGAATCGTTTGTCCGGCGTT	CP019412.1_BcfD	Koessen	S-1501	25973	26335	25999	26315
BcfD	WGAMPL_CP019413.1_BcfD	CGTAGAAACGAGCGGTAACTGGAAAT	AGAATCGTTTGTCCGGCGTT	CP019413.1_BcfD	Krefeld	SA20030536	28435	28797	28461	28777
BcfD	WGAMPL_CP019414.1_BcfD	CGTAGAAACGAGCGGTAACTGGAAAT	AGAATCGTTTGTCCGGCGTT	CP019414.1_BcfD	Manchester	ST278	28433	28795	28459	28775
BcfD	WGAMPL_CP019415.1_BcfD	CGTAGAAACGAGCGGTAACTGGAAAT	AGAATCGTTTGTCCGGCGTT	CP019415.1_BcfD	Moscow	S-1843	28435	28797	28461	28777
BcfD	WGAMPL_CP019416.1_BcfD	CGTAGAAACGAGCGGTAACTGGAAAT	AGAATCGTTTGTCCGGCGTT	CP019416.1_BcfD	Nitra	S-1687	28435	28797	28461	28777
BcfD	WGAMPL_CP019417.1_BcfD	CGTAGAAACGAGCGGTAACTGGAAAT	AGAATCGTTTGTCCGGCGTT	CP019417.1_BcfD	Wandsworth	SA20092095	28436	28798	28462	28778
BcfD	WGAMPL_CP019418.1_BcfD	CGTAGAAACGAGCGGTAACTGGAAAT	AGAATCGTTTGTCCGGCGTT	CP019418.1_BcfD	Yovokome	S-1850	28433	28795	28459	28775
BcfD	WGAMPL_CP022015.1_BcfD	CGTAGAAACGAGCGGTAACTGGAAAT	AGAATCGTTTGTCCGGCGTT	CP022015.1_BcfD	India	SA20085604	5046291	5046653	5046317	5046633
BcfD	WGAMPL_CP022034.1_BcfD	AGAATCGTTTGTCCGGCGTT	CGTAGAAACGAGCGGTAACTGGAAAT	CP022034.1_BcfD	Onderstepoort	SA20060086	3941775	3942137	3941795	3942111
BcfD	WGAMPL_CP022116.1_BcfD	AGAATCGTTTGTCCGGCGTT	CGTAGAAACGAGCGGTAACTGGAAAT	CP022116.1_BcfD	Ouakam	SA20034636	3965707	3966069	3965727	3966043
BcfD	WGAMPL_CP022117.1_BcfD	AGAATCGTTTGTCCGGCGTT	CGTAGAAACGAGCGGTAACTGGAAAT	CP022117.1_BcfD	Macclesfield	ST-1643	3990301	3990663	3990321	3990637
BcfD	WGAMPL_CP022138.1_BcfD	AGAATCGTTTGTCCGGCGTT	CGTAGAAACGAGCGGTAACTGGAAAT	CP022138.1_BcfD	Waycross	SA20041608	3960977	3961339	3960997	3961313
BcfD	WGAMPL_CP022139.1_BcfD	AGAATCGTTTGTCCGGCATT	CGTGGAAACGAACGGTAACTGGAAAT	CP022139.1_BcfD	salamae 55:k:z39	NA	3965434	3965796	3965454	3965770
BcfD	WGAMPL_CP022450.1_BcfD	AGAATCGTTTGTCCGGCGTT	CGTAGAAACGAGCGGTAACTGGAAAT	CP022450.1_BcfD	Indiana	D90	3979371	3979733	3979391	3979707
BcfD	WGAMPL_CP022489.1_BcfD	AGAATCGTTTGTCCGGCGTT	CGTAGAAACGAGCGGTAACTGGAAAT	CP022489.1_BcfD	Mbandaka	SA20026234	3118050	3118412	3118070	3118386
BcfD	WGAMPL_CP022490.1_BcfD	AGAATCGTTTGTCCGGCGTT	CGTAGAAACGAGCGGTAACTGGAAAT	CP022490.1_BcfD	Braenderup	SA20026289	3436113	3436475	3436133	3436449
BcfD	WGAMPL_CP022491.1_BcfD	AGAATCGTTTGTCCGGCGTT	CGTAGAAACGAGCGGTAACTGGAAAT	CP022491.1_BcfD	Saintpaul	SA20031783	4558021	4558383	4558041	4558357
BcfD	WGAMPL_CP022494.1_BcfD	AGAATCGTTTGTCCGGCGTT	CGTAGAAACGAGCGGTAACTGGAAAT	CP022494.1_BcfD	Derby	SA20035215	996253	996615	996273	996589
BcfD	WGAMPL_CP022497.1_BcfD	CGTAGAAACGAGCGGTAACTGGAAAT	AGAATCGTTTGTCCGGCGTT	CP022497.1_BcfD	Manhattan	SA20084699	1664691	1665053	1664717	1665033
BcfD	WGAMPL_CP022500.1_BcfD	CGTAGAAACGAGCGGTAACTGGAAAT	AGAATCGTTTGTCCGGCGTT	CP022500.1_BcfD	Kentucky	SA20030505	3859903	3860265	3859929	3860245
BcfD	WGAMPL_CP022503.1_BcfD	AGAATCGTTTGTCCGGCGTT	CGTAGAAACGAGCGGTAACTGGAAAT	CP022503.1_BcfD	Hvittingfoss	SA20014981	2789989	2790351	2790009	2790325
BcfD	WGAMPL_CP024165.1_BcfD	AGAATCGTTTGTCCGGCGTT	CGTAGAAACGAGCGGTAACTGGAAAT	CP024165.1_BcfD	Gaminara	CFSAN070644	3937975	3938337	3937995	3938311
BcfD	WGAMPL_HF937208.1_BcfD	CGTAGAAACGAGCGGTAACTGGAAAT	AGAATCGTTTGTCCGGCGTT	HF937208.1_BcfD	Typhimurium	DT104	28685	29047	28711	29027
BcfD	WGAMPL_HF969015.2_BcfD	CGTAGAAACGAGCGGTAACTGGAAAT	AGAATCGTTTGTCCGGCGTT	HF969015.2_BcfD	Bovismorbificans	3114	28665	29027	28691	29007
BcfD	WGAMPL_LN649235.1_BcfD	CGTAGAAACGAGCGGTAACTGGAAAT	AGAATCGTTTGTCCGGCGTT	LN649235.1_BcfD	Infantis	NA	28685	29047	28711	29027
BcfD	WGAMPL_LN868943.1_BcfD	AGAATCGTTTGTCCGGCGTT	CGTAGAAACGAGCGGTAACTGGAAAT	LN868943.1_BcfD	Senftenberg	NCTC10384	3245364	3245726	3245384	3245700
BcfD	WGAMPL_LN890520.1_BcfD	CGTAGAAACGAGCGGTAACTGGAAAT	AGAATCGTTTGTCCGGCGTT	LN890520.1_BcfD	Weltevreden	NA	28701	29063	28727	29043
BcfD	WGAMPL_LT571437.1_BcfD	AGAATCGTTTGTCCGGCGTT	CGTAGAAACGAGCGGTAACTGGAAAT	LT571437.1_BcfD	Java	NCTC5706	3971275	3971637	3971295	3971611
BcfE	WGAMPL_NC_003197.2_BcfE	CGGCACTATTGTGGCGCAAA	CGTCCGGCTTTCAACGGATA	NC_003197.2_BcfE	Typhimurium	LT2	29531	29878	29551	29858
BcfE	WGAMPL_NC_003198.1_BcfE	CGGCACTATTGTGGCGCAAA	CGTCCGGCTTTCAACGGATA	NC_003198.1_BcfE	Typhi	CT18	29535	29882	29555	29862
BcfE	WGAMPL_NC_011080.1_BcfE	CGGCACTATTGTGGCGCAAA	CGTCCGGCTTTCAACGGATA	NC_011080.1_BcfE	Newport	SL254	29524	29871	29544	29851
BcfE	WGAMPL_NC_011274.1_BcfE	CGGCACTATTGTGGCGCAAA	CGTCCGGCTTTCAACGGATA	NC_011274.1_BcfE	Gallinarum	287/91	29420	29767	29440	29747
BcfE	WGAMPL_NC_011294.1_BcfE	CGGCACTATTGTGGCGCAAA	CGTCCGGCTTTCAACGGATA	NC_011294.1_BcfE	Enteritidis	P125109	29297	29644	29317	29624
BcfE	WGAMPL_AE017220.1_BcfE	CGGCACTATTGTGGCGCAAA	CGTCCGGCTTTCAACGGATA	AE017220.1_BcfE	Choleraesuis	SC-B67	29532	29879	29552	29859
BcfE	WGAMPL_CP000026.1_BcfE	CGGCACTATTGTGGCGCAAA	CGTCCGGCTTTCAACGGATA	CP000026.1_BcfE	Paratyphi A	ATCC 9150	29524	29871	29544	29851
BcfE	WGAMPL_CP000857.1_BcfE	CGGCACTATTGTGGCGCAAA	CGTCCGGCTTTCAACGGATA	CP000857.1_BcfE	Paratyphi C	RKS4594	29531	29878	29551	29858
BcfE	WGAMPL_CP000886.1_BcfE	CGGCACTATTGTGGCGCAAA	CGTCCGGCTTTCAACGGATA	CP000886.1_BcfE	Paratyphi B	SPB7	29621	29968	29641	29948
BcfE	WGAMPL_CP001120.1_BcfE	CGGCACTATTGTGGCGCAAA	CGTCCGGCTTTCAACGGATA	CP001120.1_BcfE	Heidelberg	SL476	30731	31078	30751	31058
BcfE	WGAMPL_CP001127.1_BcfE	CGGCACTATTGTGGCGCAAA	CGTCCGGCTTTCAACGGATA	CP001127.1_BcfE	Schwarzengrund	CVM19633	29535	29882	29555	29862
BcfE	WGAMPL_CP001138.1_BcfE	CGGCACTATTGTGGCGCAAA	CGTCCGGCTTTCAACGGATA	CP001138.1_BcfE	Agona	SL483	29533	29880	29553	29860
BcfE	WGAMPL_CP001144.1_BcfE	CGGCACTATTGTGGCGCAAA	CGTCCGGCTTTCAACGGATA	CP001144.1_BcfE	Dublin	CT_02021853	29533	29880	29553	29860
BcfE	WGAMPL_CP004027.1_BcfE	CGTCCGGCTTTCAACGGATA	CGGCACTATTGTGGCGCAAA	CP004027.1_BcfE	Javiana	CFSAN001992	2193539	2193886	2193559	2193866
BcfE	WGAMPL_CP006048.1_BcfE	CGTCCGGCTTTCAACGGATA	CGGCACTATTGTGGCGCAAA	CP006048.1_BcfE	Typhimurium var. 5-	CFSAN001921	3540391	3540738	3540411	3540718
BcfE	WGAMPL_CP006053.1_BcfE	CGTCCGGCTTTCAACGGATA	CGGCACTATTGTGGCGCAAA	CP006053.1_BcfE	Bareilly	CFSAN000189	3956225	3956572	3956245	3956552
BcfE	WGAMPL_CP006055.1_BcfE	CGGCACTATTGTGGCGCAAA	CGTCCGGCTTTCAACGGATA	CP006055.1_BcfE	Cubana	CFSAN002050	1030396	1030743	1030416	1030723
BcfE	WGAMPL_CP006602.1_BcfE	CGGCACTATTGTGGCGCAAA	CGTCCGGCTTTCAACGGATA	CP006602.1_BcfE	4,[5],12:i:-	08-1736	1317977	1318324	1317997	1318304
BcfE	WGAMPL_CP006693.1_BcfE	CGTCCGGCTTTCAACGGATA	CGGCACTATTGTGGCGCAAA	CP006693.1_BcfE	arizonae 62:z36:-	RKS2983	2935643	2935984	2935663	2935964
BcfE	WGAMPL_CP006717.1_BcfE	CGGCACTATTGTGGCGCAAA	CGTCCGGCTTTCAACGGATA	CP006717.1_BcfE	Thompson	RM6836	29534	29881	29554	29861
BcfE	WGAMPL_CP007505.1_BcfE	CGGCACTATTGTGGCGCAAA	CGTCCGGCTTTCAACGGATA	CP007505.1_BcfE	Tennessee	TXSC_TXSC08-19	1497422	1497769	1497442	1497749
BcfE	WGAMPL_CP007530.1_BcfE	CGGCACTATTGTGGCGCAAA	CGTCCGGCTTTCAACGGATA	CP007530.1_BcfE	Montevideo	507440-20	4442027	4442374	4442047	4442354
BcfE	WGAMPL_CP007531.1_BcfE	CGTCCGGCTTTCAACGGATA	CGGCACTATTGTGGCGCAAA	CP007531.1_BcfE	Anatum	ATCC BAA-1592	2304079	2304426	2304099	2304406
BcfE	WGAMPL_CP007532.1_BcfE	CGGCACTATTGTGGCGCAAA	CGTCCGGCTTTCAACGGATA	CP007532.1_BcfE	Abaetetuba	ATCC 35640	1870014	1870361	1870034	1870341
BcfE	WGAMPL_CP007533.1_BcfE	CGGCACTATTGTGGCGCAAA	CGTCCGGCTTTCAACGGATA	CP007533.1_BcfE	Bredeney	CFSAN001080	4220932	4221279	4220952	4221259
BcfE	WGAMPL_CP007534.1_BcfE	CGGCACTATTGTGGCGCAAA	CGTCCGGCTTTCAACGGATA	CP007534.1_BcfE	Abony	14	1957823	1958170	1957843	1958150
BcfE	WGAMPL_CP012346.1_BcfE	CGTCCGGCTTTCAACGGATA	CGGCACTATTGTGGCGCAAA	CP012346.1_BcfE	Panama	ATCC 7378	3765046	3765393	3765066	3765373
BcfE	WGAMPL_CP012347.1_BcfE	CGGCACTATTGTGGCGCAAA	CGTCCGGCTTTCAACGGATA	CP012347.1_BcfE	Pullorum	ATCC 9120	904447	904794	904467	904774
BcfE	WGAMPL_CP012349.1_BcfE	CGTCCGGCTTTCAACGGATA	CGGCACTATTGTGGCGCAAA	CP012349.1_BcfE	Sloterdijk	ATCC 15791	3961903	3962250	3961923	3962230
BcfE	WGAMPL_CP012833.1_BcfE	CGTCCGGCTTTCAACGGATA	CGGCACTATTGTGGCGCAAA	CP012833.1_BcfE	Cerro	CFSAN001588	3876128	3876475	3876148	3876455
BcfE	WGAMPL_CP017719.1_BcfE	CGTCCGGCTTTCAACGGATA	CGGCACTATTGTGGCGCAAA	CP017719.1_BcfE	Hayindogo	CFSAN050752	3951124	3951471	3951144	3951451
BcfE	WGAMPL_CP017723.1_BcfE	CGTCCGGCTTTCAACGGATA	CGGCACTATTGTGGCGCAAA	CP017723.1_BcfE	Stanleyville	SARB61	3972269	3972616	3972289	3972596
BcfE	WGAMPL_CP019116.1_BcfE	CGGCACTATTGTGGCGCAAA	CGTCCGGCTTTCAACGGATA	CP019116.1_BcfE	Antsalova	S01-0511	29281	29628	29301	29608
BcfE	WGAMPL_CP019177.1_BcfE	CGTCCGGCTTTCAACGGATA	CGGCACTATTGTGGCGCAAA	CP019177.1_BcfE	Albany	ATCC 51960	3970340	3970687	3970360	3970667
BcfE	WGAMPL_CP019178.1_BcfE	CGTCCGGCTTTCAACGGATA	CGGCACTATTGTGGCGCAAA	CP019178.1_BcfE	Chester	ATCC 11997	3844868	3845215	3844888	3845195
BcfE	WGAMPL_CP019181.1_BcfE	CGTCCGGCTTTCAACGGATA	CGGCACTATTGTGGCGCAAA	CP019181.1_BcfE	Inverness	ATCC 10720	4035204	4035551	4035224	4035531
BcfE	WGAMPL_CP019183.1_BcfE	CGTCCGGCTTTCAACGGATA	CGGCACTATTGTGGCGCAAA	CP019183.1_BcfE	Mbandaka	ATCC 51958	4013870	4014217	4013890	4014197
BcfE	WGAMPL_CP019184.1_BcfE	CGTCCGGCTTTCAACGGATA	CGGCACTATTGTGGCGCAAA	CP019184.1_BcfE	Minnesota	ATCC 49284	3802904	3803251	3802924	3803231
BcfE	WGAMPL_CP019186.1_BcfE	CGTCCGGCTTTCAACGGATA	CGGCACTATTGTGGCGCAAA	CP019186.1_BcfE	Pomona	ATCC 10729	3689534	3689881	3689554	3689861
BcfE	WGAMPL_CP019189.1_BcfE	CGTCCGGCTTTCAACGGATA	CGGCACTATTGTGGCGCAAA	CP019189.1_BcfE	Poona	ATCC BAA-1673	4017513	4017860	4017533	4017840
BcfE	WGAMPL_CP019192.1_BcfE	CGTCCGGCTTTCAACGGATA	CGGCACTATTGTGGCGCAAA	CP019192.1_BcfE	Rubislaw	ATCC 10717	3773758	3774105	3773778	3774085
BcfE	WGAMPL_CP019201.1_BcfE	CGTCCGGCTTTCAACGGATA	CGGCACTATTGTGGCGCAAA	CP019201.1_BcfE	Muenster	420	3908411	3908758	3908431	3908738
BcfE	WGAMPL_CP019403.1_BcfE	CGGCACTATTGTGGCGCAAA	CGTCCGGCTTTCAACGGATA	CP019403.1_BcfE	Apapa	SA20060561	29281	29628	29301	29608
BcfE	WGAMPL_CP019404.1_BcfE	CGGCACTATTGTGGCGCAAA	CGTCCGGCTTTCAACGGATA	CP019404.1_BcfE	Newport	SA20113257	29285	29632	29305	29612
BcfE	WGAMPL_CP019405.1_BcfE	CGTCCGGCTTTCAACGGATA	CGGCACTATTGTGGCGCAAA	CP019405.1_BcfE	Bergen	ST350	3280490	3280837	3280510	3280817
BcfE	WGAMPL_CP019406.1_BcfE	CGGCACTATTGTGGCGCAAA	CGTCCGGCTTTCAACGGATA	CP019406.1_BcfE	Blegdam	S-1824	29281	29628	29301	29608
BcfE	WGAMPL_CP019407.1_BcfE	CGGCACTATTGTGGCGCAAA	CGTCCGGCTTTCAACGGATA	CP019407.1_BcfE	Borreze	SA20041063	29281	29628	29301	29608
BcfE	WGAMPL_CP019408.1_BcfE	CGGCACTATTGTGGCGCAAA	CGTCCGGCTTTCAACGGATA	CP019408.1_BcfE	Crossness	1422-74	29280	29627	29300	29607
BcfE	WGAMPL_CP019409.1_BcfE	CGGCACTATTGTGGCGCAAA	CGTCCGGCTTTCAACGGATA	CP019409.1_BcfE	Djakarta	S-1087	29281	29628	29301	29608
BcfE	WGAMPL_CP019410.1_BcfE	CGGCACTATTGTGGCGCAAA	CGTCCGGCTTTCAACGGATA	CP019410.1_BcfE	Hillingdon	N1529-D3	29287	29634	29307	29614
BcfE	WGAMPL_CP019411.1_BcfE	CGGCACTATTGTGGCGCAAA	CGTCCGGCTTTCAACGGATA	CP019411.1_BcfE	Johannesburg	ST203	29263	29610	29283	29590
BcfE	WGAMPL_CP019412.1_BcfE	CGGCACTATTGTGGCGCAAA	CGTCCGGCTTTCAACGGATA	CP019412.1_BcfE	Koessen	S-1501	26819	27166	26839	27146
BcfE	WGAMPL_CP019413.1_BcfE	CGGCACTATTGTGGCGCAAA	CGTCCGGCTTTCAACGGATA	CP019413.1_BcfE	Krefeld	SA20030536	29281	29628	29301	29608
BcfE	WGAMPL_CP019414.1_BcfE	CGGCACTATTGTGGCGCAAA	CGTCCGGCTTTCAACGGATA	CP019414.1_BcfE	Manchester	ST278	29279	29626	29299	29606
BcfE	WGAMPL_CP019415.1_BcfE	CGGCACTATTGTGGCGCAAA	CGTCCGGCTTTCAACGGATA	CP019415.1_BcfE	Moscow	S-1843	29281	29628	29301	29608
BcfE	WGAMPL_CP019416.1_BcfE	CGGCACTATTGTGGCGCAAA	CGTCCGGCTTTCAACGGATA	CP019416.1_BcfE	Nitra	S-1687	29281	29628	29301	29608
BcfE	WGAMPL_CP019417.1_BcfE	CGGCACTATTGTGGCGCAAA	CGTCCGGCTTTCAACGGATA	CP019417.1_BcfE	Wandsworth	SA20092095	29282	29629	29302	29609
BcfE	WGAMPL_CP019418.1_BcfE	CGGCACTATTGTGGCGCAAA	CGTCCGGCTTTCAACGGATA	CP019418.1_BcfE	Yovokome	S-1850	29279	29626	29299	29606
BcfE	WGAMPL_CP022015.1_BcfE	CGGCACTATTGTGGCGCAAA	CGTCCGGCTTTCAACGGATA	CP022015.1_BcfE	India	SA20085604	5047137	5047484	5047157	5047464
BcfE	WGAMPL_CP022034.1_BcfE	CGTCCGGCTTTCAACGGATA	CGGCACTATTGTGGCGCAAA	CP022034.1_BcfE	Onderstepoort	SA20060086	3940944	3941291	3940964	3941271
BcfE	WGAMPL_CP022116.1_BcfE	CGTCCGGCTTTCAACGGATA	CGGCACTATTGTGGCGCAAA	CP022116.1_BcfE	Ouakam	SA20034636	3964876	3965223	3964896	3965203
BcfE	WGAMPL_CP022117.1_BcfE	CGTCCGGCTTTCAACGGATA	CGGCACTATTGTGGCGCAAA	CP022117.1_BcfE	Macclesfield	ST-1643	3989470	3989817	3989490	3989797
BcfE	WGAMPL_CP022138.1_BcfE	CGTCCGGCTTTCAACGGATA	CGGCACTATTGTGGCGCAAA	CP022138.1_BcfE	Waycross	SA20041608	3960146	3960493	3960166	3960473
BcfE	WGAMPL_CP022139.1_BcfE	CGTCCGGCTTTCAACGGATA	CGGCACTATTGTGGCGCAAA	CP022139.1_BcfE	salamae 55:k:z39	NA	3964603	3964950	3964623	3964930
BcfE	WGAMPL_CP022450.1_BcfE	CGTCCGGCTTTCAACGGATA	CGGCACTATTGTGGCGCAAA	CP022450.1_BcfE	Indiana	D90	3978540	3978887	3978560	3978867
BcfE	WGAMPL_CP022489.1_BcfE	CGTCCGGCTTTCAACGGATA	CGGCACTATTGTGGCGCAAA	CP022489.1_BcfE	Mbandaka	SA20026234	3117219	3117566	3117239	3117546
BcfE	WGAMPL_CP022490.1_BcfE	CGTCCGGCTTTCAACGGATA	CGGCACTATTGTGGCGCAAA	CP022490.1_BcfE	Braenderup	SA20026289	3435282	3435629	3435302	3435609
BcfE	WGAMPL_CP022491.1_BcfE	CGTCCGGCTTTCAACGGATA	CGGCACTATTGTGGCGCAAA	CP022491.1_BcfE	Saintpaul	SA20031783	4557190	4557537	4557210	4557517
BcfE	WGAMPL_CP022494.1_BcfE	CGTCCGGCTTTCAACGGATA	CGGCACTATTGTGGCGCAAA	CP022494.1_BcfE	Derby	SA20035215	995422	995769	995442	995749
BcfE	WGAMPL_CP022497.1_BcfE	CGGCACTATTGTGGCGCAAA	CGTCCGGCTTTCAACGGATA	CP022497.1_BcfE	Manhattan	SA20084699	1665537	1665884	1665557	1665864
BcfE	WGAMPL_CP022500.1_BcfE	CGGCACTATTGTGGCGCAAA	CGTCCGGCTTTCAACGGATA	CP022500.1_BcfE	Kentucky	SA20030505	3860749	3861096	3860769	3861076
BcfE	WGAMPL_CP022503.1_BcfE	CGTCCGGCTTTCAACGGATA	CGGCACTATTGTGGCGCAAA	CP022503.1_BcfE	Hvittingfoss	SA20014981	2789158	2789505	2789178	2789485
BcfE	WGAMPL_CP024165.1_BcfE	CGTCCGGCTTTCAACGGATA	CGGCACTATTGTGGCGCAAA	CP024165.1_BcfE	Gaminara	CFSAN070644	3937144	3937491	3937164	3937471
BcfE	WGAMPL_HF937208.1_BcfE	CGGCACTATTGTGGCGCAAA	CGTCCGGCTTTCAACGGATA	HF937208.1_BcfE	Typhimurium	DT104	29531	29878	29551	29858
BcfE	WGAMPL_HF969015.2_BcfE	CGGCACTATTGTGGCGCAAA	CGTCCGGCTTTCAACGGATA	HF969015.2_BcfE	Bovismorbificans	3114	29511	29858	29531	29838
BcfE	WGAMPL_LN649235.1_BcfE	CGGCACTATTGTGGCGCAAA	CGTCCGGCTTTCAACGGATA	LN649235.1_BcfE	Infantis	NA	29531	29878	29551	29858
BcfE	WGAMPL_LN868943.1_BcfE	CGTCCGGCTTTCAACGGATA	CGGCACTATTGTGGCGCAAA	LN868943.1_BcfE	Senftenberg	NCTC10384	3244533	3244880	3244553	3244860
BcfE	WGAMPL_LN890520.1_BcfE	CGGCACTATTGTGGCGCAAA	CGTCCGGCTTTCAACGGATA	LN890520.1_BcfE	Weltevreden	NA	29547	29894	29567	29874
BcfE	WGAMPL_LT571437.1_BcfE	CGTCCGGCTTTCAACGGATA	CGGCACTATTGTGGCGCAAA	LT571437.1_BcfE	Java	NCTC5706	3970444	3970791	3970464	3970771
BcfF	WGAMPL_NC_003197.2_BcfF	TGCGTAACGATATCCTGTACGG	AAGCGTCGCTTTCCCCT	NC_003197.2_BcfF	Typhimurium	LT2	29995	30318	30017	30301
BcfF	WGAMPL_NC_003198.1_BcfF	TGCGTAACGATATCCTGTACGG	AAGCGTCGCTTTCCCCT	NC_003198.1_BcfF	Typhi	CT18	29999	30322	30021	30305
BcfF	WGAMPL_NC_011080.1_BcfF	TGCGTAACGATATCCTGTACGG	AAGCGTCGCTTTCCCCT	NC_011080.1_BcfF	Newport	SL254	29988	30311	30010	30294
BcfF	WGAMPL_NC_011274.1_BcfF	TGCGTAACGATATCCTGTACGG	AAGCGTCGCTTTCCCCT	NC_011274.1_BcfF	Gallinarum	287/91	29884	30207	29906	30190
BcfF	WGAMPL_NC_011294.1_BcfF	TGCGTAACGATATCCTGTACGG	AAGCGTCGCTTTCCCCT	NC_011294.1_BcfF	Enteritidis	P125109	29761	30084	29783	30067
BcfF	WGAMPL_AE017220.1_BcfF	TGCGTAACGATATCCTGTACGG	AAGCGTCGCTTTCCCCT	AE017220.1_BcfF	Choleraesuis	SC-B67	29996	30319	30018	30302
BcfF	WGAMPL_CP000026.1_BcfF	TGCGTAACGATATCCTGTACGG	AAGCGTCGCTTTCCCCT	CP000026.1_BcfF	Paratyphi A	ATCC 9150	29988	30311	30010	30294
BcfF	WGAMPL_CP000857.1_BcfF	TGCGTAACGATATCCTGTACGG	AAGCGTCGCTTTCCCCT	CP000857.1_BcfF	Paratyphi C	RKS4594	29995	30318	30017	30301
BcfF	WGAMPL_CP000886.1_BcfF	TGCGTAACGATATCCTGTACGG	AAGCGTCGCTTTCCCCT	CP000886.1_BcfF	Paratyphi B	SPB7	30085	30408	30107	30391
BcfF	WGAMPL_CP001120.1_BcfF	TGCGTAACGATATCCTGTACGG	AAGCGTCGCTTTCCCCT	CP001120.1_BcfF	Heidelberg	SL476	31195	31518	31217	31501
BcfF	WGAMPL_CP001127.1_BcfF	TGCGTAACGATATCCTGTACGG	AAGCGTCGCTTTCCCCT	CP001127.1_BcfF	Schwarzengrund	CVM19633	29999	30322	30021	30305
BcfF	WGAMPL_CP001138.1_BcfF	TGCGTAACGATATCCTGTACGG	AAGCGTCGCTTTCCCCT	CP001138.1_BcfF	Agona	SL483	29997	30320	30019	30303
BcfF	WGAMPL_CP001144.1_BcfF	TGCGTAACGATATCCTGTACGG	AAGCGTCGCTTTCCCCT	CP001144.1_BcfF	Dublin	CT_02021853	29997	30320	30019	30303
BcfF	WGAMPL_CP004027.1_BcfF	AAGCGTCGCTTTCCCCT	TGCGTAACGATATCCTGTACGG	CP004027.1_BcfF	Javiana	CFSAN001992	2193099	2193422	2193116	2193400
BcfF	WGAMPL_CP006048.1_BcfF	AAGCGTCGCTTTCCCCT	TGCGTAACGATATCCTGTACGG	CP006048.1_BcfF	Typhimurium var. 5-	CFSAN001921	3539951	3540274	3539968	3540252
BcfF	WGAMPL_CP006053.1_BcfF	AAGCGTCGCTTTCCCCT	TGCGTAACGATATCCTGTACGG	CP006053.1_BcfF	Bareilly	CFSAN000189	3955785	3956108	3955802	3956086
BcfF	WGAMPL_CP006055.1_BcfF	TGCGTAACGATATCCTGTACGG	AAGCGTCGCTTTCCCCT	CP006055.1_BcfF	Cubana	CFSAN002050	1030860	1031183	1030882	1031166
BcfF	WGAMPL_CP006602.1_BcfF	TGCGTAACGATATCCTGTACGG	AAGCGTCGCTTTCCCCT	CP006602.1_BcfF	4,[5],12:i:-	08-1736	1318441	1318764	1318463	1318747
BcfF	WGAMPL_CP006693.1_BcfF	AAGCGTCGCTTTCCCCT	TGCGTAGCAATATCCTGTGCGG	CP006693.1_BcfF	arizonae 62:z36:-	RKS2983	2935203	2935526	2935220	2935504
BcfF	WGAMPL_CP006717.1_BcfF	TGCGTAACGATATCCTGTACGG	AAGCGTCGCTTTCCCCT	CP006717.1_BcfF	Thompson	RM6836	29998	30321	30020	30304
BcfF	WGAMPL_CP007505.1_BcfF	TGCGTAACGATATCCTGTACGG	AAGCGTCGCTTTCCCCT	CP007505.1_BcfF	Tennessee	TXSC_TXSC08-19	1497886	1498209	1497908	1498192
BcfF	WGAMPL_CP007530.1_BcfF	TGCGTAACGATATCCTGTACGG	AAGCGTCGCTTTCCCCT	CP007530.1_BcfF	Montevideo	507440-20	4442491	4442814	4442513	4442797
BcfF	WGAMPL_CP007531.1_BcfF	AAGCGTCGCTTTCCCCT	TGCGTAACGATATCCTGTACGG	CP007531.1_BcfF	Anatum	ATCC BAA-1592	2303639	2303962	2303656	2303940
BcfF	WGAMPL_CP007532.1_BcfF	TGCGTAACGATATCCTGTACGG	AAGCGTCGCTTTCCCCT	CP007532.1_BcfF	Abaetetuba	ATCC 35640	1870478	1870801	1870500	1870784
BcfF	WGAMPL_CP007533.1_BcfF	TGCGTAACGATATCCTGTACGG	AAGCGTCGCTTTCCCCT	CP007533.1_BcfF	Bredeney	CFSAN001080	4221396	4221719	4221418	4221702
BcfF	WGAMPL_CP007534.1_BcfF	TGCGTAACGATATCCTGTACGG	AAGCGTCGCTTTCCCCT	CP007534.1_BcfF	Abony	14	1958287	1958610	1958309	1958593
BcfF	WGAMPL_CP012346.1_BcfF	AAGCGTCGCTTTCCCCT	TGCGTAACGATATCCTGTACGG	CP012346.1_BcfF	Panama	ATCC 7378	3764606	3764929	3764623	3764907
BcfF	WGAMPL_CP012347.1_BcfF	TGCGTAACGATATCCTGTACGG	AAGCGTCGCTTTCCCCT	CP012347.1_BcfF	Pullorum	ATCC 9120	904911	905234	904933	905217
BcfF	WGAMPL_CP012349.1_BcfF	AAGCGTCGCTTTCCCCT	TGCGTAACGATATCCTGTACGG	CP012349.1_BcfF	Sloterdijk	ATCC 15791	3961463	3961786	3961480	3961764
BcfF	WGAMPL_CP012833.1_BcfF	AAGCGTCGCTTTCCCCT	TGCGTAACGATATCCTGTACGG	CP012833.1_BcfF	Cerro	CFSAN001588	3875688	3876011	3875705	3875989
BcfF	WGAMPL_CP017719.1_BcfF	AAGCGTCGCTTTCCCCT	TGCGTAACGATATCCTGTACGG	CP017719.1_BcfF	Hayindogo	CFSAN050752	3950684	3951007	3950701	3950985
BcfF	WGAMPL_CP017723.1_BcfF	AAGCGTCGCTTTCCCCT	TGCGTAACGATATCCTGTACGG	CP017723.1_BcfF	Stanleyville	SARB61	3971829	3972152	3971846	3972130
BcfF	WGAMPL_CP019116.1_BcfF	TGCGTAACGATATCCTGTACGG	AAGCGTCGCTTTCCCCT	CP019116.1_BcfF	Antsalova	S01-0511	29745	30068	29767	30051
BcfF	WGAMPL_CP019177.1_BcfF	AAGCGTCGCTTTCCCCT	TGCGTAACGATATCCTGTACGG	CP019177.1_BcfF	Albany	ATCC 51960	3969900	3970223	3969917	3970201
BcfF	WGAMPL_CP019178.1_BcfF	AAGCGTCGCTTTCCCCT	TGCGTAACGATATCCTGTACGG	CP019178.1_BcfF	Chester	ATCC 11997	3844428	3844751	3844445	3844729
BcfF	WGAMPL_CP019181.1_BcfF	AAGCGTCGCTTTCCCCT	TGCGTAACGATATCCTGTACGG	CP019181.1_BcfF	Inverness	ATCC 10720	4034764	4035087	4034781	4035065
BcfF	WGAMPL_CP019183.1_BcfF	AAGCGTCGCTTTCCCCT	TGCGTAACGATATCCTGTACGG	CP019183.1_BcfF	Mbandaka	ATCC 51958	4013430	4013753	4013447	4013731
BcfF	WGAMPL_CP019184.1_BcfF	AAGCGTCGCTTTCCCCT	TGCGTAACGATATCCTGTACGG	CP019184.1_BcfF	Minnesota	ATCC 49284	3802464	3802787	3802481	3802765
BcfF	WGAMPL_CP019186.1_BcfF	AAGCGTCGCTTTCCCCT	TGCGTAACGATATCCTGTACGG	CP019186.1_BcfF	Pomona	ATCC 10729	3689094	3689417	3689111	3689395
BcfF	WGAMPL_CP019189.1_BcfF	AAGCGTCGCTTTCCCCT	TGCGTAACGATATCCTGTACGG	CP019189.1_BcfF	Poona	ATCC BAA-1673	4017073	4017396	4017090	4017374
BcfF	WGAMPL_CP019192.1_BcfF	AAGCGTCGCTTTCCCCT	TGCGTAACGATATCCTGTACGG	CP019192.1_BcfF	Rubislaw	ATCC 10717	3773318	3773641	3773335	3773619
BcfF	WGAMPL_CP019201.1_BcfF	AAGCGTCGCTTTCCCCT	TGCGTAACGATATCCTGTACGG	CP019201.1_BcfF	Muenster	420	3907971	3908294	3907988	3908272
BcfF	WGAMPL_CP019403.1_BcfF	TGCGTAACGATATCCTGTACGG	AAGCGTCGCTTTCCCCT	CP019403.1_BcfF	Apapa	SA20060561	29745	30068	29767	30051
BcfF	WGAMPL_CP019404.1_BcfF	TGCGTAACGATATCCTGTACGG	AAGCGTCGCTTTCCCCT	CP019404.1_BcfF	Newport	SA20113257	29749	30072	29771	30055
BcfF	WGAMPL_CP019405.1_BcfF	AAGCGTCGCTTTCCCCT	TGCGTAACGATATCCTGTACGG	CP019405.1_BcfF	Bergen	ST350	3280050	3280373	3280067	3280351
BcfF	WGAMPL_CP019406.1_BcfF	TGCGTAACGATATCCTGTACGG	AAGCGTCGCTTTCCCCT	CP019406.1_BcfF	Blegdam	S-1824	29745	30068	29767	30051
BcfF	WGAMPL_CP019407.1_BcfF	TGCGTAACGATATCCTGTACGG	AAGCGTCGCTTTCCCCT	CP019407.1_BcfF	Borreze	SA20041063	29745	30068	29767	30051
BcfF	WGAMPL_CP019408.1_BcfF	TGCGTAACGATATCCTGTACGG	AAGCGTCGCTTTCCCCT	CP019408.1_BcfF	Crossness	1422-74	29744	30067	29766	30050
BcfF	WGAMPL_CP019409.1_BcfF	TGCGTAACGATATCCTGTACGG	AAGCGTCGCTTTCCCCT	CP019409.1_BcfF	Djakarta	S-1087	29745	30068	29767	30051
BcfF	WGAMPL_CP019410.1_BcfF	TGCGTAACGATATCCTGTACGG	AAGCGTCGCTTTCCCCT	CP019410.1_BcfF	Hillingdon	N1529-D3	29751	30074	29773	30057
BcfF	WGAMPL_CP019411.1_BcfF	TGCGTAACGATATCCTGTACGG	AAGCGTCGCTTTCCCCT	CP019411.1_BcfF	Johannesburg	ST203	29727	30050	29749	30033
BcfF	WGAMPL_CP019412.1_BcfF	TGCGTAACGATATCCTGTACGG	AAGCGTCGCTTTCCCCT	CP019412.1_BcfF	Koessen	S-1501	27283	27606	27305	27589
BcfF	WGAMPL_CP019413.1_BcfF	TGCGTAACGATATCCTGTACGG	AAGCGTCGCTTTCCCCT	CP019413.1_BcfF	Krefeld	SA20030536	29745	30068	29767	30051
BcfF	WGAMPL_CP019414.1_BcfF	TGCGTAACGATATCCTGTACGG	AAGCGTCGCTTTCCCCT	CP019414.1_BcfF	Manchester	ST278	29743	30066	29765	30049
BcfF	WGAMPL_CP019415.1_BcfF	TGCGTAACGATATCCTGTACGG	AAGCGTCGCTTTCCCCT	CP019415.1_BcfF	Moscow	S-1843	29745	30068	29767	30051
BcfF	WGAMPL_CP019416.1_BcfF	TGCGTAACGATATCCTGTACGG	AAGCGTCGCTTTCCCCT	CP019416.1_BcfF	Nitra	S-1687	29745	30068	29767	30051
BcfF	WGAMPL_CP019417.1_BcfF	TGCGTAACGATATCCTGTACGG	AAGCGTCGCTTTCCCCT	CP019417.1_BcfF	Wandsworth	SA20092095	29746	30069	29768	30052
BcfF	WGAMPL_CP019418.1_BcfF	TGCGTAACGATATCCTGTACGG	AAGCGTCGCTTTCCCCT	CP019418.1_BcfF	Yovokome	S-1850	29743	30066	29765	30049
BcfF	WGAMPL_CP022015.1_BcfF	TGCGTAACGATATCCTGTACGG	AAGCGTCGCTTTCCCCT	CP022015.1_BcfF	India	SA20085604	5047601	5047924	5047623	5047907
BcfF	WGAMPL_CP022034.1_BcfF	AAGCGTCGCTTTCCCCT	TGCGTAACGATATCCTGTACGG	CP022034.1_BcfF	Onderstepoort	SA20060086	3940504	3940827	3940521	3940805
BcfF	WGAMPL_CP022116.1_BcfF	AAGCGTCGCTTTCCCCT	TGCGTAACGATATCCTGTACGG	CP022116.1_BcfF	Ouakam	SA20034636	3964436	3964759	3964453	3964737
BcfF	WGAMPL_CP022117.1_BcfF	AAGCGTCGCTTTCCCCT	TGCGTAACGATATCCTGTACGG	CP022117.1_BcfF	Macclesfield	ST-1643	3989030	3989353	3989047	3989331
BcfF	WGAMPL_CP022138.1_BcfF	AAGCGTCGCTTTCCCCT	TGCGTAACGATATCCTGTACGG	CP022138.1_BcfF	Waycross	SA20041608	3959706	3960029	3959723	3960007
BcfF	WGAMPL_CP022139.1_BcfF	AAGCGTCGCTTTCCCCT	TGCGTAACGATATCCTGTACGG	CP022139.1_BcfF	salamae 55:k:z39	NA	3964163	3964486	3964180	3964464
BcfF	WGAMPL_CP022450.1_BcfF	AAGCGTCGCTTTCCCCT	TGCGTAACGATATCCTGTACGG	CP022450.1_BcfF	Indiana	D90	3978100	3978423	3978117	3978401
BcfF	WGAMPL_CP022489.1_BcfF	AAGCGTCGCTTTCCCCT	TGCGTAACGATATCCTGTACGG	CP022489.1_BcfF	Mbandaka	SA20026234	3116779	3117102	3116796	3117080
BcfF	WGAMPL_CP022490.1_BcfF	AAGCGTCGCTTTCCCCT	TGCGTAACGATATCCTGTACGG	CP022490.1_BcfF	Braenderup	SA20026289	3434842	3435165	3434859	3435143
BcfF	WGAMPL_CP022491.1_BcfF	AAGCGTCGCTTTCCCCT	TGCGTAACGATATCCTGTACGG	CP022491.1_BcfF	Saintpaul	SA20031783	4556750	4557073	4556767	4557051
BcfF	WGAMPL_CP022494.1_BcfF	AAGCGTCGCTTTCCCCT	TGCGTAACGATATCCTGTACGG	CP022494.1_BcfF	Derby	SA20035215	994982	995305	994999	995283
BcfF	WGAMPL_CP022497.1_BcfF	TGCGTAACGATATCCTGTACGG	AAGCGTCGCTTTCCCCT	CP022497.1_BcfF	Manhattan	SA20084699	1666001	1666324	1666023	1666307
BcfF	WGAMPL_CP022500.1_BcfF	TGCGTAACGATATCCTGTACGG	AAGCGTCGCTTTCCCCT	CP022500.1_BcfF	Kentucky	SA20030505	3861213	3861536	3861235	3861519
BcfF	WGAMPL_CP022503.1_BcfF	AAGCGTCGCTTTCCCCT	TGCGTAACGATATCCTGTACGG	CP022503.1_BcfF	Hvittingfoss	SA20014981	2788718	2789041	2788735	2789019
BcfF	WGAMPL_CP024165.1_BcfF	AAGCGTCGCTTTCCCCT	TGCGTAACGATATCCTGTACGG	CP024165.1_BcfF	Gaminara	CFSAN070644	3936704	3937027	3936721	3937005
BcfF	WGAMPL_HF937208.1_BcfF	TGCGTAACGATATCCTGTACGG	AAGCGTCGCTTTCCCCT	HF937208.1_BcfF	Typhimurium	DT104	29995	30318	30017	30301
BcfF	WGAMPL_HF969015.2_BcfF	TGCGTAACGATATCCTGTACGG	AAGCGTCGCTTTCCCCT	HF969015.2_BcfF	Bovismorbificans	3114	29975	30298	29997	30281
BcfF	WGAMPL_LN649235.1_BcfF	TGCGTAACGATATCCTGTACGG	AAGCGTCGCTTTCCCCT	LN649235.1_BcfF	Infantis	NA	29995	30318	30017	30301
BcfF	WGAMPL_LN868943.1_BcfF	AAGCGTCGCTTTCCCCT	TGCGTAACGATATCCTGTACGG	LN868943.1_BcfF	Senftenberg	NCTC10384	3244093	3244416	3244110	3244394
BcfF	WGAMPL_LN890520.1_BcfF	TGCGTAACGATATCCTGTACGG	AAGCGTCGCTTTCCCCT	LN890520.1_BcfF	Weltevreden	NA	30011	30334	30033	30317
BcfF	WGAMPL_LT571437.1_BcfF	AAGCGTCGCTTTCCCCT	TGCGTAACGATATCCTGTACGG	LT571437.1_BcfF	Java	NCTC5706	3970004	3970327	3970021	3970305
BcfG	WGAMPL_NC_003197.2_BcfG	CCGGCATTAAGCGTACCG	TTTTCCTGGCGCGCTGAAAGC	NC_003197.2_BcfG	Typhimurium	LT2	30616	30776	30634	30755
BcfG	WGAMPL_NC_003198.1_BcfG	CCGGCATTAAGCGTACCG	TTTTCCTGGCGCGCTGAAAGC	NC_003198.1_BcfG	Typhi	CT18	30620	30780	30638	30759
BcfG	WGAMPL_NC_011080.1_BcfG	CCGGCATTAAGCGTACCG	TTTTCCTGGCGCGCTGAAAGC	NC_011080.1_BcfG	Newport	SL254	30609	30769	30627	30748
BcfG	WGAMPL_NC_011274.1_BcfG	CCGGCATTAAGCGTACCG	TTTTCCTGGCGCGCTGAAAGC	NC_011274.1_BcfG	Gallinarum	287/91	30505	30665	30523	30644
BcfG	WGAMPL_NC_011294.1_BcfG	CCGGCATTAAGCGTACCG	TTTTCCTGGCGCGCTGAAAGC	NC_011294.1_BcfG	Enteritidis	P125109	30382	30542	30400	30521
BcfG	WGAMPL_AE017220.1_BcfG	CCGGCATTAAGCGTACCG	TTTTCCTGGCGCGCTGAAAGC	AE017220.1_BcfG	Choleraesuis	SC-B67	30617	30777	30635	30756
BcfG	WGAMPL_CP000026.1_BcfG	CCGGCATTAAGCGTACCG	TTTTCCTGGCGCGCTGAAAGC	CP000026.1_BcfG	Paratyphi A	ATCC 9150	30609	30769	30627	30748
BcfG	WGAMPL_CP000857.1_BcfG	CCGGCATTAAGCGTACCG	TTTTCCTGGCGCGCTGAAAGC	CP000857.1_BcfG	Paratyphi C	RKS4594	30616	30776	30634	30755
BcfG	WGAMPL_CP000886.1_BcfG	CCGGCATTAAGCGTACCG	TTTTCCTGGCGCGCTGAAAGC	CP000886.1_BcfG	Paratyphi B	SPB7	30706	30866	30724	30845
BcfG	WGAMPL_CP001120.1_BcfG	CCGGCATTAAGCGTACCG	TTTTCCTGGCGCGCTGAAAGC	CP001120.1_BcfG	Heidelberg	SL476	31816	31976	31834	31955
BcfG	WGAMPL_CP001127.1_BcfG	CCGGCATTAAGCGTACCG	TTTTCCTGGCGCGCTGAAAGC	CP001127.1_BcfG	Schwarzengrund	CVM19633	30620	30780	30638	30759
BcfG	WGAMPL_CP001138.1_BcfG	CCGGCATTAAGCGTACCG	TTTTCCTGGCGCGCTGAAAGC	CP001138.1_BcfG	Agona	SL483	30618	30778	30636	30757
BcfG	WGAMPL_CP001144.1_BcfG	CCGGCATTAAGCGTACCG	TTTTCCTGGCGCGCTGAAAGC	CP001144.1_BcfG	Dublin	CT_02021853	30618	30778	30636	30757
BcfG	WGAMPL_CP004027.1_BcfG	TTTTCCTGGCGCGCTGAAAGC	CCGGCATTAAGCGTACCG	CP004027.1_BcfG	Javiana	CFSAN001992	2192641	2192801	2192662	2192783
BcfG	WGAMPL_CP006048.1_BcfG	TTTTCCTGGCGCGCTGAAAGC	CCGGCATTAAGCGTACCG	CP006048.1_BcfG	Typhimurium var. 5-	CFSAN001921	3539493	3539653	3539514	3539635
BcfG	WGAMPL_CP006053.1_BcfG	TTTTCCTGGCGCGCTGAAAGC	CCGGCATTAAGCGTACCG	CP006053.1_BcfG	Bareilly	CFSAN000189	3955327	3955487	3955348	3955469
BcfG	WGAMPL_CP006055.1_BcfG	CCGGCATTAAGCGTACCG	TTTTCCTGGCGCGCTGAAAGC	CP006055.1_BcfG	Cubana	CFSAN002050	1031481	1031641	1031499	1031620
BcfG	WGAMPL_CP006602.1_BcfG	CCGGCATTAAGCGTACCG	TTTTCCTGGCGCGCTGAAAGC	CP006602.1_BcfG	4,[5],12:i:-	08-1736	1319062	1319222	1319080	1319201
BcfG	WGAMPL_CP006693.1_BcfG	TTTTCCTGGCGCGCTGAAAGC	CCGGCATTAAGCGTACCG	CP006693.1_BcfG	arizonae 62:z36:-	RKS2983	2934745	2934905	2934766	2934887
BcfG	WGAMPL_CP006717.1_BcfG	CCGGCATTAAGCGTACCG	TTTTCCTGGCGCGCTGAAAGC	CP006717.1_BcfG	Thompson	RM6836	30619	30779	30637	30758
BcfG	WGAMPL_CP007505.1_BcfG	CCGGCATTAAGCGTACCG	TTTTCCTGGCGCGCTGAAAGC	CP007505.1_BcfG	Tennessee	TXSC_TXSC08-19	1498507	1498667	1498525	1498646
BcfG	WGAMPL_CP007530.1_BcfG	CCGGCATTAAGCGTACCG	TTTTCCTGGCGCGCTGAAAGC	CP007530.1_BcfG	Montevideo	507440-20	4443112	4443272	4443130	4443251
BcfG	WGAMPL_CP007531.1_BcfG	TTTTCCTGGCGCGCTGAAAGC	CCGGCATTAAGCGTACCG	CP007531.1_BcfG	Anatum	ATCC BAA-1592	2303181	2303341	2303202	2303323
BcfG	WGAMPL_CP007532.1_BcfG	CCGGCATTAAGCGTACCG	TTTTCCTGGCGCGCTGAAAGC	CP007532.1_BcfG	Abaetetuba	ATCC 35640	1871099	1871259	1871117	1871238
BcfG	WGAMPL_CP007533.1_BcfG	CCGGCATTAAGCGTACCG	TTTTCCTGGCGCGCTGAAAGC	CP007533.1_BcfG	Bredeney	CFSAN001080	4222017	4222177	4222035	4222156
BcfG	WGAMPL_CP007534.1_BcfG	CCGGCATTAAGCGTACCG	TTTTCCTGGCGCGCTGAAAGC	CP007534.1_BcfG	Abony	14	1958908	1959068	1958926	1959047
BcfG	WGAMPL_CP012346.1_BcfG	TTTTCCTGGCGCGCTGAAAGC	CCGGCATTAAGCGTACCG	CP012346.1_BcfG	Panama	ATCC 7378	3764148	3764308	3764169	3764290
BcfG	WGAMPL_CP012347.1_BcfG	CCGGCATTAAGCGTACCG	TTTTCCTGGCGCGCTGAAAGC	CP012347.1_BcfG	Pullorum	ATCC 9120	905532	905692	905550	905671
BcfG	WGAMPL_CP012349.1_BcfG	TTTTCCTGGCGCGCTGAAAGC	CCGGCATTAAGCGTACCG	CP012349.1_BcfG	Sloterdijk	ATCC 15791	3961005	3961165	3961026	3961147
BcfG	WGAMPL_CP012833.1_BcfG	TTTTCCTGGCGCGCTGAAAGC	CCGGCATTAAGCGTACCG	CP012833.1_BcfG	Cerro	CFSAN001588	3875230	3875390	3875251	3875372
BcfG	WGAMPL_CP017719.1_BcfG	TTTTCCTGGCGCGCTGAAAGC	CCGGCATTAAGCGTACCG	CP017719.1_BcfG	Hayindogo	CFSAN050752	3950226	3950386	3950247	3950368
BcfG	WGAMPL_CP017723.1_BcfG	TTTTCCTGGCGCGCTGAAAGC	CCGGCATTAAGCGTACCG	CP017723.1_BcfG	Stanleyville	SARB61	3971371	3971531	3971392	3971513
BcfG	WGAMPL_CP019116.1_BcfG	CCGGCATTAAGCGTACCG	TTTTCCTGGCGCGCTGAAAGC	CP019116.1_BcfG	Antsalova	S01-0511	30366	30526	30384	30505
BcfG	WGAMPL_CP019177.1_BcfG	TTTTCCTGGCGCGCTGAAAGC	CCGGCATTAAGCGTACCG	CP019177.1_BcfG	Albany	ATCC 51960	3969442	3969602	3969463	3969584
BcfG	WGAMPL_CP019178.1_BcfG	TTTTCCTGGCGCGCTGAAAGC	CCGGCATTAAGCGTACCG	CP019178.1_BcfG	Chester	ATCC 11997	3843970	3844130	3843991	3844112
BcfG	WGAMPL_CP019181.1_BcfG	TTTTCCTGGCGCGCTGAAAGC	CCGGCATTAAGCGTACCG	CP019181.1_BcfG	Inverness	ATCC 10720	4034306	4034466	4034327	4034448
BcfG	WGAMPL_CP019183.1_BcfG	TTTTCCTGGCGCGCTGAAAGC	CCGGCATTAAGCGTACCG	CP019183.1_BcfG	Mbandaka	ATCC 51958	4012972	4013132	4012993	4013114
BcfG	WGAMPL_CP019184.1_BcfG	TTTTCCTGGCGCGCTGAAAGC	CCGGCATTAAGCGTACCG	CP019184.1_BcfG	Minnesota	ATCC 49284	3802006	3802166	3802027	3802148
BcfG	WGAMPL_CP019186.1_BcfG	TTTTCCTGGCGCGCTGAAAGC	CCGGCATTAAGCGTACCG	CP019186.1_BcfG	Pomona	ATCC 10729	3688636	3688796	3688657	3688778
BcfG	WGAMPL_CP019189.1_BcfG	TTTTCCTGGCGCGCTGAAAGC	CCGGCATTAAGCGTACCG	CP019189.1_BcfG	Poona	ATCC BAA-1673	4016615	4016775	4016636	4016757
BcfG	WGAMPL_CP019192.1_BcfG	TTTTCCTGGCGCGCTGAAAGC	CCGGCATTAAGCGTACCG	CP019192.1_BcfG	Rubislaw	ATCC 10717	3772860	3773020	3772881	3773002
BcfG	WGAMPL_CP019201.1_BcfG	TTTTCCTGGCGCGCTGAAAGC	CCGGCATTAAGCGTACCG	CP019201.1_BcfG	Muenster	420	3907513	3907673	3907534	3907655
BcfG	WGAMPL_CP019403.1_BcfG	CCGGCATTAAGCGTACCG	TTTTCCTGGCGCGCTGAAAGC	CP019403.1_BcfG	Apapa	SA20060561	30366	30526	30384	30505
BcfG	WGAMPL_CP019404.1_BcfG	CCGGCATTAAGCGTACCG	TTTTCCTGGCGCGCTGAAAGC	CP019404.1_BcfG	Newport	SA20113257	30370	30530	30388	30509
BcfG	WGAMPL_CP019405.1_BcfG	TTTTCCTGGCGCGCTGAAAGC	CCGGCATTAAGCGTACCG	CP019405.1_BcfG	Bergen	ST350	3279592	3279752	3279613	3279734
BcfG	WGAMPL_CP019406.1_BcfG	CCGGCATTAAGCGTACCG	TTTTCCTGGCGCGCTGAAAGC	CP019406.1_BcfG	Blegdam	S-1824	30366	30526	30384	30505
BcfG	WGAMPL_CP019407.1_BcfG	CCGGCATTAAGCGTACCG	TTTTCCTGGCGCGCTGAAAGC	CP019407.1_BcfG	Borreze	SA20041063	30366	30526	30384	30505
BcfG	WGAMPL_CP019408.1_BcfG	CCGGCATTAAGCGTACCG	TTTTCCTGGCGCGCTGAAAGC	CP019408.1_BcfG	Crossness	1422-74	30365	30525	30383	30504
BcfG	WGAMPL_CP019409.1_BcfG	CCGGCATTAAGCGTACCG	TTTTCCTGGCGCGCTGAAAGC	CP019409.1_BcfG	Djakarta	S-1087	30366	30526	30384	30505
BcfG	WGAMPL_CP019410.1_BcfG	CCGGCATTAAGCGTACCG	TTTTCCTGGCGCGCTGAAAGC	CP019410.1_BcfG	Hillingdon	N1529-D3	30372	30532	30390	30511
BcfG	WGAMPL_CP019411.1_BcfG	CCGGCATTAAGCGTACCG	TTTTCCTGGCGCGCTGAAAGC	CP019411.1_BcfG	Johannesburg	ST203	30348	30508	30366	30487
BcfG	WGAMPL_CP019412.1_BcfG	CCGGCATTAAGCGTACCG	TTTTCCTGGCGCGCTGAAAGC	CP019412.1_BcfG	Koessen	S-1501	27904	28064	27922	28043
BcfG	WGAMPL_CP019413.1_BcfG	CCGGCATTAAGCGTACCG	TTTTCCTGGCGCGCTGAAAGC	CP019413.1_BcfG	Krefeld	SA20030536	30366	30526	30384	30505
BcfG	WGAMPL_CP019414.1_BcfG	CCGGCATTAAGCGTACCG	TTTTCCTGGCGCGCTGAAAGC	CP019414.1_BcfG	Manchester	ST278	30364	30524	30382	30503
BcfG	WGAMPL_CP019415.1_BcfG	CCGGCATTAAGCGTACCG	TTTTCCTGGCGCGCTGAAAGC	CP019415.1_BcfG	Moscow	S-1843	30366	30526	30384	30505
BcfG	WGAMPL_CP019416.1_BcfG	CCGGCATTAAGCGTACCG	TTTTCCTGGCGCGCTGAAAGC	CP019416.1_BcfG	Nitra	S-1687	30366	30526	30384	30505
BcfG	WGAMPL_CP019417.1_BcfG	CCGGCATTAAGCGTACCG	TTTTCCTGGCGCGCTGAAAGC	CP019417.1_BcfG	Wandsworth	SA20092095	30367	30527	30385	30506
BcfG	WGAMPL_CP019418.1_BcfG	CCGGCATTAAGCGTACCG	TTTTCCTGGCGCGCTGAAAGC	CP019418.1_BcfG	Yovokome	S-1850	30364	30524	30382	30503
BcfG	WGAMPL_CP022015.1_BcfG	CCGGCATTAAGCGTACCG	TTTTCCTGGCGCGCTGAAAGC	CP022015.1_BcfG	India	SA20085604	5048222	5048382	5048240	5048361
BcfG	WGAMPL_CP022034.1_BcfG	TTTTCCTGGCGCGCTGAAAGC	CCGGCATTAAGCGTACCG	CP022034.1_BcfG	Onderstepoort	SA20060086	3940046	3940206	3940067	3940188
BcfG	WGAMPL_CP022116.1_BcfG	TTTTCCTGGCGCGCTGAAAGC	CCGGCATTAAGCGTACCG	CP022116.1_BcfG	Ouakam	SA20034636	3963978	3964138	3963999	3964120
BcfG	WGAMPL_CP022117.1_BcfG	TTTTCCTGGCGCGCTGAAAGC	CCGGCATTAAGCGTACCG	CP022117.1_BcfG	Macclesfield	ST-1643	3988572	3988732	3988593	3988714
BcfG	WGAMPL_CP022138.1_BcfG	TTTTCCTGGCGCGCTGAAAGC	CCGGCATTAAGCGTACCG	CP022138.1_BcfG	Waycross	SA20041608	3959248	3959408	3959269	3959390
BcfG	WGAMPL_CP022139.1_BcfG	TTTTCCTGGCGCGCTGAAAGC	CCGGCATTAAGCGTACCG	CP022139.1_BcfG	salamae 55:k:z39	NA	3963705	3963865	3963726	3963847
BcfG	WGAMPL_CP022450.1_BcfG	TTTTCCTGGCGCGCTGAAAGC	CCGGCATTAAGCGTACCG	CP022450.1_BcfG	Indiana	D90	3977642	3977802	3977663	3977784
BcfG	WGAMPL_CP022489.1_BcfG	TTTTCCTGGCGCGCTGAAAGC	CCGGCATTAAGCGTACCG	CP022489.1_BcfG	Mbandaka	SA20026234	3116321	3116481	3116342	3116463
BcfG	WGAMPL_CP022490.1_BcfG	TTTTCCTGGCGCGCTGAAAGC	CCGGCATTAAGCGTACCG	CP022490.1_BcfG	Braenderup	SA20026289	3434384	3434544	3434405	3434526
BcfG	WGAMPL_CP022491.1_BcfG	TTTTCCTGGCGCGCTGAAAGC	CCGGCATTAAGCGTACCG	CP022491.1_BcfG	Saintpaul	SA20031783	4556292	4556452	4556313	4556434
BcfG	WGAMPL_CP022494.1_BcfG	TTTTCCTGGCGCGCTGAAAGC	CCGGCATTAAGCGTACCG	CP022494.1_BcfG	Derby	SA20035215	994524	994684	994545	994666
BcfG	WGAMPL_CP022497.1_BcfG	CCGGCATTAAGCGTACCG	TTTTCCTGGCGCGCTGAAAGC	CP022497.1_BcfG	Manhattan	SA20084699	1666622	1666782	1666640	1666761
BcfG	WGAMPL_CP022500.1_BcfG	CCGGCATTAAGCGTACCG	TTTTCCTGGCGCGCTGAAAGC	CP022500.1_BcfG	Kentucky	SA20030505	3861834	3861994	3861852	3861973
BcfG	WGAMPL_CP022503.1_BcfG	TTTTCCTGGCGCGCTGAAAGC	CCGGCATTAAGCGTACCG	CP022503.1_BcfG	Hvittingfoss	SA20014981	2788260	2788420	2788281	2788402
BcfG	WGAMPL_CP024165.1_BcfG	TTTTCCTGGCGCGCTGAAAGC	CCGGCATTAAGCGTACCG	CP024165.1_BcfG	Gaminara	CFSAN070644	3936246	3936406	3936267	3936388
BcfG	WGAMPL_HF937208.1_BcfG	CCGGCATTAAGCGTACCG	TTTTCCTGGCGCGCTGAAAGC	HF937208.1_BcfG	Typhimurium	DT104	30616	30776	30634	30755
BcfG	WGAMPL_HF969015.2_BcfG	CCGGCATTAAGCGTACCG	TTTTCCTGGCGCGCTGAAAGC	HF969015.2_BcfG	Bovismorbificans	3114	30596	30756	30614	30735
BcfG	WGAMPL_LN649235.1_BcfG	CCGGCATTAAGCGTACCG	TTTTCCTGGCGCGCTGAAAGC	LN649235.1_BcfG	Infantis	NA	30616	30776	30634	30755
BcfG	WGAMPL_LN868943.1_BcfG	TTTTCCTGGCGCGCTGAAAGC	CCGGCATTAAGCGTACCG	LN868943.1_BcfG	Senftenberg	NCTC10384	3243635	3243795	3243656	3243777
BcfG	WGAMPL_LN890520.1_BcfG	CCGGCATTAAGCGTACCG	TTTTCCTGGCGCGCTGAAAGC	LN890520.1_BcfG	Weltevreden	NA	30632	30792	30650	30771
BcfG	WGAMPL_LT571437.1_BcfG	TTTTCCTGGCGCGCTGAAAGC	CCGGCATTAAGCGTACCG	LT571437.1_BcfG	Java	NCTC5706	3969546	3969706	3969567	3969688
cirA	WGAMPL_NC_003197.2_cirA	CGTCAACCGGTATCCAGTTC	CGGGTAGGGCTTTGTATGTC	NC_003197.2_cirA	Typhimurium	LT2	2298157	2298517	2298177	2298497
cirA	WGAMPL_NC_003198.1_cirA	CGTCAACCGGTATCCAGTTC	CGGGTAGGGCTTTGTATGTC	NC_003198.1_cirA	Typhi	CT18	2264516	2264876	2264536	2264856
cirA	WGAMPL_NC_011080.1_cirA	CGTCAACCGGTATCCAGTTC	CGGGTAGGGCTTTGTATGTC	NC_011080.1_cirA	Newport	SL254	2309383	2309743	2309403	2309723
cirA	WGAMPL_NC_011274.1_cirA	CGTCAACCGGTATCCAGTTC	CGGGTAGGGCTTTGTATGTC	NC_011274.1_cirA	Gallinarum	287/91	2292547	2292907	2292567	2292887
cirA	WGAMPL_NC_011294.1_cirA	CGTCAACCGGTATCCAGTTC	CGGGTAGGGCTTTGTATGTC	NC_011294.1_cirA	Enteritidis	P125109	2301687	2302047	2301707	2302027
cirA	WGAMPL_AE017220.1_cirA	CGTCAACCGGTATCCAGTTC	CGGGTAGGGCTTTGTATGTC	AE017220.1_cirA	Choleraesuis	SC-B67	2320674	2321034	2320694	2321014
cirA	WGAMPL_CM001471.1_cirA	CGTCAACCGGTATCCAGTTC	CGGGTAGGGCTTTGTATGTC	CM001471.1_cirA	houtenae	ATCC BAA-1581	2250989	2251349	2251009	2251329
cirA	WGAMPL_CP000026.1_cirA	CGGGTAGGGCTTTGTATGTC	CGTCAACCGGTATCCAGTTC	CP000026.1_cirA	Paratyphi A	ATCC 9150	732742	733102	732762	733082
cirA	WGAMPL_CP000857.1_cirA	CGGGTAGGGCTTTGTATGTC	CGTCAACCGGTATCCAGTTC	CP000857.1_cirA	Paratyphi C	RKS4594	1572181	1572541	1572201	1572521
cirA	WGAMPL_CP000886.1_cirA	CGGGTAGGGCTTTGTATGTC	CGTCAACCGGTATCCAGTTC	CP000886.1_cirA	Paratyphi B	SPB7	747318	747678	747338	747658
cirA	WGAMPL_CP001120.1_cirA	CGTCAACCGGTATCCAGTTC	CGGGTAGGGCTTTGTATGTC	CP001120.1_cirA	Heidelberg	SL476	2345747	2346107	2345767	2346087
cirA	WGAMPL_CP001127.1_cirA	CGTCAACCGGTATCCAGTTC	CGGGTAGGGCTTTGTATGTC	CP001127.1_cirA	Schwarzengrund	CVM19633	2318625	2318985	2318645	2318965
cirA	WGAMPL_CP001138.1_cirA	CGTCAACCGGTATCCAGTTC	CGGGTAGGGCTTTGTATGTC	CP001138.1_cirA	Agona	SL483	2263749	2264109	2263769	2264089
cirA	WGAMPL_CP001144.1_cirA	CGTCAACCGGTATCCAGTTC	CGGGTAGGGCTTTGTATGTC	CP001144.1_cirA	Dublin	CT_02021853	2428682	2429042	2428702	2429022
cirA	WGAMPL_CP004027.1_cirA	CGGGTAGGGCTTTGTATGTC	CGTCAACCGGTATCCAGTTC	CP004027.1_cirA	Javiana	CFSAN001992	40423	40783	40443	40763
cirA	WGAMPL_CP006048.1_cirA	CGGGTAGGGCTTTGTATGTC	CGTCAACCGGTATCCAGTTC	CP006048.1_cirA	Typhimurium var. 5-	CFSAN001921	1218256	1218616	1218276	1218596
cirA	WGAMPL_CP006053.1_cirA	CGGGTAGGGCTTTGTATGTC	CGTCAACCGGTATCCAGTTC	CP006053.1_cirA	Bareilly	CFSAN000189	1724275	1724635	1724295	1724615
cirA	WGAMPL_CP006055.1_cirA	CGTCAACCGGTATCCAGTTC	CGGGTAGGGCTTTGTATGTC	CP006055.1_cirA	Cubana	CFSAN002050	3355061	3355421	3355081	3355401
cirA	WGAMPL_CP006602.1_cirA	CGTCAACCGGTATCCAGTTC	CGGGTAGGGCTTTGTATGTC	CP006602.1_cirA	4,[5],12:i:-	08-1736	3585238	3585598	3585258	3585578
cirA	WGAMPL_CP006693.1_cirA	CGGGTAGGGCTTTGTATGTC	CGTCAACCGGTATCCAGTTC	CP006693.1_cirA	arizonae 62:z36:-	RKS2983	690744	691104	690764	691084
cirA	WGAMPL_CP006717.1_cirA	CGTCAACCGGTATCCAGTTC	CGGGTAGGGCTTTGTATGTC	CP006717.1_cirA	Thompson	RM6836	2268074	2268434	2268094	2268414
cirA	WGAMPL_CP007505.1_cirA	CGTCAACCGGTATCCAGTTC	CGGGTAGGGCTTTGTATGTC	CP007505.1_cirA	Tennessee	TXSC_TXSC08-19	3777441	3777801	3777461	3777781
cirA	WGAMPL_CP007530.1_cirA	CGTCAACCGGTATCCAGTTC	CGGGTAGGGCTTTGTATGTC	CP007530.1_cirA	Montevideo	507440-20	1911645	1912005	1911665	1911985
cirA	WGAMPL_CP007531.1_cirA	CGGGTAGGGCTTTGTATGTC	CGTCAACCGGTATCCAGTTC	CP007531.1_cirA	Anatum	ATCC BAA-1592	45508	45868	45528	45848
cirA	WGAMPL_CP007532.1_cirA	CGTCAACCGGTATCCAGTTC	CGGGTAGGGCTTTGTATGTC	CP007532.1_cirA	Abaetetuba	ATCC 35640	4051091	4051451	4051111	4051431
cirA	WGAMPL_CP007533.1_cirA	CGTCAACCGGTATCCAGTTC	CGGGTAGGGCTTTGTATGTC	CP007533.1_cirA	Bredeney	CFSAN001080	1818527	1818887	1818547	1818867
cirA	WGAMPL_CP007534.1_cirA	CGTCAACCGGTATCCAGTTC	CGGGTAGGGCTTTGTATGTC	CP007534.1_cirA	Abony	14	4230318	4230678	4230338	4230658
cirA	WGAMPL_CP012346.1_cirA	CGGGTAGGGCTTTGTATGTC	CGTCAACCGGTATCCAGTTC	CP012346.1_cirA	Panama	ATCC 7378	1631349	1631709	1631369	1631689
cirA	WGAMPL_CP012347.1_cirA	CGGGTAGGGCTTTGTATGTC	CGTCAACCGGTATCCAGTTC	CP012347.1_cirA	Pullorum	ATCC 9120	1616577	1616937	1616597	1616917
cirA	WGAMPL_CP012349.1_cirA	CGGGTAGGGCTTTGTATGTC	CGTCAACCGGTATCCAGTTC	CP012349.1_cirA	Sloterdijk	ATCC 15791	1614181	1614541	1614201	1614521
cirA	WGAMPL_CP012833.1_cirA	CGGGTAGGGCTTTGTATGTC	CGTCAACCGGTATCCAGTTC	CP012833.1_cirA	Cerro	CFSAN001588	1576912	1577272	1576932	1577252
cirA	WGAMPL_CP017719.1_cirA	CGGGTAGGGCTTTGTATGTC	CGTCAACCGGTATCCAGTTC	CP017719.1_cirA	Hayindogo	CFSAN050752	1650010	1650370	1650030	1650350
cirA	WGAMPL_CP017723.1_cirA	CGGGTAGGGCTTTGTATGTC	CGTCAACCGGTATCCAGTTC	CP017723.1_cirA	Stanleyville	SARB61	1744037	1744397	1744057	1744377
cirA	WGAMPL_CP019116.1_cirA	CGTCAACCGGTATCCAGTTC	CGGGTAGGGCTTTGTATGTC	CP019116.1_cirA	Antsalova	S01-0511	2252610	2252970	2252630	2252950
cirA	WGAMPL_CP019177.1_cirA	CGGGTAGGGCTTTGTATGTC	CGTCAACCGGTATCCAGTTC	CP019177.1_cirA	Albany	ATCC 51960	1722146	1722506	1722166	1722486
cirA	WGAMPL_CP019178.1_cirA	CGGGTAGGGCTTTGTATGTC	CGTCAACCGGTATCCAGTTC	CP019178.1_cirA	Chester	ATCC 11997	1643208	1643568	1643228	1643548
cirA	WGAMPL_CP019181.1_cirA	CGGGTAGGGCTTTGTATGTC	CGTCAACCGGTATCCAGTTC	CP019181.1_cirA	Inverness	ATCC 10720	697835	698195	697855	698175
cirA	WGAMPL_CP019183.1_cirA	CGGGTAGGGCTTTGTATGTC	CGTCAACCGGTATCCAGTTC	CP019183.1_cirA	Mbandaka	ATCC 51958	1740857	1741217	1740877	1741197
cirA	WGAMPL_CP019184.1_cirA	CGGGTAGGGCTTTGTATGTC	CGTCAACCGGTATCCAGTTC	CP019184.1_cirA	Minnesota	ATCC 49284	1593384	1593744	1593404	1593724
cirA	WGAMPL_CP019186.1_cirA	CGGGTAGGGCTTTGTATGTC	CGTCAACCGGTATCCAGTTC	CP019186.1_cirA	Pomona	ATCC 10729	1561331	1561691	1561351	1561671
cirA	WGAMPL_CP019189.1_cirA	CGGGTAGGGCTTTGTATGTC	CGTCAACCGGTATCCAGTTC	CP019189.1_cirA	Poona	ATCC BAA-1673	1677215	1677575	1677235	1677555
cirA	WGAMPL_CP019192.1_cirA	CGGGTAGGGCTTTGTATGTC	CGTCAACCGGTATCCAGTTC	CP019192.1_cirA	Rubislaw	ATCC 10717	1585630	1585990	1585650	1585970
cirA	WGAMPL_CP019201.1_cirA	CGGGTAGGGCTTTGTATGTC	CGTCAACCGGTATCCAGTTC	CP019201.1_cirA	Muenster	420	1685292	1685652	1685312	1685632
cirA	WGAMPL_CP019403.1_cirA	CGTCAACCGGTATCCAGTTC	CGGGTAGGGCTTTGTATGTC	CP019403.1_cirA	Apapa	SA20060561	2311471	2311831	2311491	2311811
cirA	WGAMPL_CP019404.1_cirA	CGTCAACCGGTATCCAGTTC	CGGGTAGGGCTTTGTATGTC	CP019404.1_cirA	Newport	SA20113257	2367852	2368212	2367872	2368192
cirA	WGAMPL_CP019405.1_cirA	CGGGTAGGGCTTTGTATGTC	CGTCAACCGGTATCCAGTTC	CP019405.1_cirA	Bergen	ST350	1037228	1037588	1037248	1037568
cirA	WGAMPL_CP019406.1_cirA	CGTCAACCGGTATCCAGTTC	CGGGTAGGGCTTTGTATGTC	CP019406.1_cirA	Blegdam	S-1824	2311133	2311493	2311153	2311473
cirA	WGAMPL_CP019407.1_cirA	CGTCAACCGGTATCCAGTTC	CGGGTAGGGCTTTGTATGTC	CP019407.1_cirA	Borreze	SA20041063	2277107	2277467	2277127	2277447
cirA	WGAMPL_CP019408.1_cirA	CGTCAACCGGTATCCAGTTC	CGGGTAGGGCTTTGTATGTC	CP019408.1_cirA	Crossness	1422-74	2319747	2320107	2319767	2320087
cirA	WGAMPL_CP019409.1_cirA	CGGGTAGGGCTTTGTATGTC	CGTCAACCGGTATCCAGTTC	CP019409.1_cirA	Djakarta	S-1087	1003720	1004080	1003740	1004060
cirA	WGAMPL_CP019410.1_cirA	CGTCAACCGGTATCCAGTTC	CGGGTAGGGCTTTGTATGTC	CP019410.1_cirA	Hillingdon	N1529-D3	2226896	2227256	2226916	2227236
cirA	WGAMPL_CP019411.1_cirA	CGTCAACCGGTATCCAGTTC	CGGGTAGGGCTTTGTATGTC	CP019411.1_cirA	Johannesburg	ST203	2191200	2191560	2191220	2191540
cirA	WGAMPL_CP019412.1_cirA	CGTCAACCGGTATCCAGTTC	CGGGTAGGGCTTTGTATGTC	CP019412.1_cirA	Koessen	S-1501	2206675	2207035	2206695	2207015
cirA	WGAMPL_CP019413.1_cirA	CGTCAACCGGTATCCAGTTC	CGGGTAGGGCTTTGTATGTC	CP019413.1_cirA	Krefeld	SA20030536	2480021	2480381	2480041	2480361
cirA	WGAMPL_CP019414.1_cirA	CGTCAACCGGTATCCAGTTC	CGGGTAGGGCTTTGTATGTC	CP019414.1_cirA	Manchester	ST278	2191513	2191873	2191533	2191853
cirA	WGAMPL_CP019415.1_cirA	CGTCAACCGGTATCCAGTTC	CGGGTAGGGCTTTGTATGTC	CP019415.1_cirA	Moscow	S-1843	2311159	2311519	2311179	2311499
cirA	WGAMPL_CP019416.1_cirA	CGTCAACCGGTATCCAGTTC	CGGGTAGGGCTTTGTATGTC	CP019416.1_cirA	Nitra	S-1687	2307672	2308032	2307692	2308012
cirA	WGAMPL_CP019417.1_cirA	CGTCAACCGGTATCCAGTTC	CGGGTAGGGCTTTGTATGTC	CP019417.1_cirA	Wandsworth	SA20092095	2316895	2317255	2316915	2317235
cirA	WGAMPL_CP019418.1_cirA	CGTCAACCGGTATCCAGTTC	CGGGTAGGGCTTTGTATGTC	CP019418.1_cirA	Yovokome	S-1850	2224811	2225171	2224831	2225151
cirA	WGAMPL_CP022015.1_cirA	CGGGTAGGGCTTTGTATGTC	CGTCAACCGGTATCCAGTTC	CP022015.1_cirA	India	SA20085604	522520	522880	522540	522860
cirA	WGAMPL_CP022034.1_cirA	CGGGTAGGGCTTTGTATGTC	CGTCAACCGGTATCCAGTTC	CP022034.1_cirA	Onderstepoort	SA20060086	1642375	1642735	1642395	1642715
cirA	WGAMPL_CP022116.1_cirA	CGGGTAGGGCTTTGTATGTC	CGTCAACCGGTATCCAGTTC	CP022116.1_cirA	Ouakam	SA20034636	1703506	1703866	1703526	1703846
cirA	WGAMPL_CP022117.1_cirA	CGGGTAGGGCTTTGTATGTC	CGTCAACCGGTATCCAGTTC	CP022117.1_cirA	Macclesfield	ST-1643	1656253	1656613	1656273	1656593
cirA	WGAMPL_CP022138.1_cirA	CGGGTAGGGCTTTGTATGTC	CGTCAACCGGTATCCAGTTC	CP022138.1_cirA	Waycross	SA20041608	1682401	1682761	1682421	1682741
cirA	WGAMPL_CP022139.1_cirA	CGGGTAGGGCTTTGTATGTC	CGTCAACCGGTATCCAGTTC	CP022139.1_cirA	salamae 55:k:z39	NA	1723982	1724342	1724002	1724322
cirA	WGAMPL_CP022450.1_cirA	CGGGTAGGGCTTTGTATGTC	CGTCAACCGGTATCCAGTTC	CP022450.1_cirA	Indiana	D90	1671960	1672320	1671980	1672300
cirA	WGAMPL_CP022489.1_cirA	CGGGTAGGGCTTTGTATGTC	CGTCAACCGGTATCCAGTTC	CP022489.1_cirA	Mbandaka	SA20026234	882232	882592	882252	882572
cirA	WGAMPL_CP022490.1_cirA	CGGGTAGGGCTTTGTATGTC	CGTCAACCGGTATCCAGTTC	CP022490.1_cirA	Braenderup	SA20026289	1245094	1245454	1245114	1245434
cirA	WGAMPL_CP022491.1_cirA	CGGGTAGGGCTTTGTATGTC	CGTCAACCGGTATCCAGTTC	CP022491.1_cirA	Saintpaul	SA20031783	2307611	2307971	2307631	2307951
cirA	WGAMPL_CP022494.1_cirA	CGGGTAGGGCTTTGTATGTC	CGTCAACCGGTATCCAGTTC	CP022494.1_cirA	Derby	SA20035215	3526331	3526691	3526351	3526671
cirA	WGAMPL_CP022497.1_cirA	CGTCAACCGGTATCCAGTTC	CGGGTAGGGCTTTGTATGTC	CP022497.1_cirA	Manhattan	SA20084699	3915986	3916346	3916006	3916326
cirA	WGAMPL_CP022500.1_cirA	CGTCAACCGGTATCCAGTTC	CGGGTAGGGCTTTGTATGTC	CP022500.1_cirA	Kentucky	SA20030505	1397279	1397639	1397299	1397619
cirA	WGAMPL_CP022503.1_cirA	CGGGTAGGGCTTTGTATGTC	CGTCAACCGGTATCCAGTTC	CP022503.1_cirA	Hvittingfoss	SA20014981	504672	505032	504692	505012
cirA	WGAMPL_CP024165.1_cirA	CGGGTAGGGCTTTGTATGTC	CGTCAACCGGTATCCAGTTC	CP024165.1_cirA	Gaminara	CFSAN070644	1721756	1722116	1721776	1722096
cirA	WGAMPL_HF937208.1_cirA	CGTCAACCGGTATCCAGTTC	CGGGTAGGGCTTTGTATGTC	HF937208.1_cirA	Typhimurium	DT104	2365645	2366005	2365665	2365985
cirA	WGAMPL_HF969015.2_cirA	CGTCAACCGGTATCCAGTTC	CGGGTAGGGCTTTGTATGTC	HF969015.2_cirA	Bovismorbificans	3114	2253322	2253682	2253342	2253662
cirA	WGAMPL_LN649235.1_cirA	CGTCAACCGGTATCCAGTTC	CGGGTAGGGCTTTGTATGTC	LN649235.1_cirA	Infantis	NA	2235428	2235788	2235448	2235768
cirA	WGAMPL_LN868943.1_cirA	CGGGTAGGGCTTTGTATGTC	CGTCAACCGGTATCCAGTTC	LN868943.1_cirA	Senftenberg	NCTC10384	1019119	1019479	1019139	1019459
cirA	WGAMPL_LN890520.1_cirA	CGTCAACCGGTATCCAGTTC	CGGGTAGGGCTTTGTATGTC	LN890520.1_cirA	Weltevreden	NA	2446423	2446783	2446443	2446763
cirA	WGAMPL_LT571437.1_cirA	CGGGTAGGGCTTTGTATGTC	CGTCAACCGGTATCCAGTTC	LT571437.1_cirA	Java	NCTC5706	1680213	1680573	1680233	1680553
crp	WGAMPL_NC_003197.2_crp	TTAAAGGCTCCGTGGCAGTG	TTCGCCAGATTCAGCAGCGT	NC_003197.2_crp	Typhimurium	LT2	3615783	3616110	3615803	3616090
crp	WGAMPL_NC_003198.1_crp	TTCGCCAGATTCAGCAGCGT	TTAAAGGCTCCGTGGCAGTG	NC_003198.1_crp	Typhi	CT18	4213500	4213827	4213520	4213807
crp	WGAMPL_NC_011080.1_crp	TTAAAGGCTCCGTGGCAGTG	TTCGCCAGATTCAGCAGCGT	NC_011080.1_crp	Newport	SL254	3597793	3598120	3597813	3598100
crp	WGAMPL_NC_011274.1_crp	TTCGCCAGATTCAGCAGCGT	TTAAAGGCTCCGTGGCAGTG	NC_011274.1_crp	Gallinarum	287/91	4200646	4200973	4200666	4200953
crp	WGAMPL_NC_011294.1_crp	TTAAAGGCTCCGTGGCAGTG	TTCGCCAGATTCAGCAGCGT	NC_011294.1_crp	Enteritidis	P125109	3497390	3497717	3497410	3497697
crp	WGAMPL_AE017220.1_crp	TTAAAGGCTCCGTGGCAGTG	TTCGCCAGATTCAGCAGCGT	AE017220.1_crp	Choleraesuis	SC-B67	3570214	3570541	3570234	3570521
crp	WGAMPL_CM001471.1_crp	TTAAAGGCTCCGTGGCAGTG	TTCGCCAGATTCAGCAGCGT	CM001471.1_crp	houtenae	ATCC BAA-1581	3473053	3473380	3473073	3473360
crp	WGAMPL_CP000026.1_crp	TTAAAGGCTCCGTGGCAGTG	TTCGCCAGATTCAGCAGCGT	CP000026.1_crp	Paratyphi A	ATCC 9150	3422165	3422492	3422185	3422472
crp	WGAMPL_CP000857.1_crp	TTAAAGGCTCCGTGGCAGTG	TTCGCCAGATTCAGCAGCGT	CP000857.1_crp	Paratyphi C	RKS4594	3548687	3549014	3548707	3548994
crp	WGAMPL_CP000886.1_crp	TTAAAGGCTCCGTGGCAGTG	TTCGCCAGATTCAGCAGCGT	CP000886.1_crp	Paratyphi B	SPB7	3574411	3574738	3574431	3574718
crp	WGAMPL_CP001120.1_crp	TTAAAGGCTCCGTGGCAGTG	TTCGCCAGATTCAGCAGCGT	CP001120.1_crp	Heidelberg	SL476	3630069	3630396	3630089	3630376
crp	WGAMPL_CP001127.1_crp	TTAAAGGCTCCGTGGCAGTG	TTCGCCAGATTCAGCAGCGT	CP001127.1_crp	Schwarzengrund	CVM19633	3513542	3513869	3513562	3513849
crp	WGAMPL_CP001138.1_crp	TTAAAGGCTCCGTGGCAGTG	TTCGCCAGATTCAGCAGCGT	CP001138.1_crp	Agona	SL483	3531791	3532118	3531811	3532098
crp	WGAMPL_CP001144.1_crp	TTAAAGGCTCCGTGGCAGTG	TTCGCCAGATTCAGCAGCGT	CP001144.1_crp	Dublin	CT_02021853	3656573	3656900	3656593	3656880
crp	WGAMPL_CP004027.1_crp	TTCGCCAGATTCAGCAGCGT	TTAAAGGCTCCGTGGCAGTG	CP004027.1_crp	Javiana	CFSAN001992	3385696	3386023	3385716	3386003
crp	WGAMPL_CP006048.1_crp	TTCGCCAGATTCAGCAGCGT	TTAAAGGCTCCGTGGCAGTG	CP006048.1_crp	Typhimurium var. 5-	CFSAN001921	4811309	4811636	4811329	4811616
crp	WGAMPL_CP006053.1_crp	TTCGCCAGATTCAGCAGCGT	TTAAAGGCTCCGTGGCAGTG	CP006053.1_crp	Bareilly	CFSAN000189	477588	477915	477608	477895
crp	WGAMPL_CP006055.1_crp	TTAAAGGCTCCGTGGCAGTG	TTCGCCAGATTCAGCAGCGT	CP006055.1_crp	Cubana	CFSAN002050	4672274	4672601	4672294	4672581
crp	WGAMPL_CP006602.1_crp	TTCGCCAGATTCAGCAGCGT	TTAAAGGCTCCGTGGCAGTG	CP006602.1_crp	4,[5],12:i:-	08-1736	782345	782672	782365	782652
crp	WGAMPL_CP006693.1_crp	TTCGCCAGATTCAGCAGCGT	TTAAAGGCTCCGTGGCAGTG	CP006693.1_crp	arizonae 62:z36:-	RKS2983	4050884	4051211	4050904	4051191
crp	WGAMPL_CP006717.1_crp	TTAAAGGCTCCGTGGCAGTG	TTCGCCAGATTCAGCAGCGT	CP006717.1_crp	Thompson	RM6836	3476372	3476699	3476392	3476679
crp	WGAMPL_CP007505.1_crp	TTAAAGGCTCCGTGGCAGTG	TTCGCCAGATTCAGCAGCGT	CP007505.1_crp	Tennessee	TXSC_TXSC08-19	166115	166442	166135	166422
crp	WGAMPL_CP007530.1_crp	TTAAAGGCTCCGTGGCAGTG	TTCGCCAGATTCAGCAGCGT	CP007530.1_crp	Montevideo	507440-20	3179906	3180233	3179926	3180213
crp	WGAMPL_CP007531.1_crp	TTCGCCAGATTCAGCAGCGT	TTAAAGGCTCCGTGGCAGTG	CP007531.1_crp	Anatum	ATCC BAA-1592	3569677	3570004	3569697	3569984
crp	WGAMPL_CP007532.1_crp	TTAAAGGCTCCGTGGCAGTG	TTCGCCAGATTCAGCAGCGT	CP007532.1_crp	Abaetetuba	ATCC 35640	704761	705088	704781	705068
crp	WGAMPL_CP007533.1_crp	TTAAAGGCTCCGTGGCAGTG	TTCGCCAGATTCAGCAGCGT	CP007533.1_crp	Bredeney	CFSAN001080	3011144	3011471	3011164	3011451
crp	WGAMPL_CP007534.1_crp	TTAAAGGCTCCGTGGCAGTG	TTCGCCAGATTCAGCAGCGT	CP007534.1_crp	Abony	14	710620	710947	710640	710927
crp	WGAMPL_CP012346.1_crp	TTCGCCAGATTCAGCAGCGT	TTAAAGGCTCCGTGGCAGTG	CP012346.1_crp	Panama	ATCC 7378	410180	410507	410200	410487
crp	WGAMPL_CP012347.1_crp	TTCGCCAGATTCAGCAGCGT	TTAAAGGCTCCGTGGCAGTG	CP012347.1_crp	Pullorum	ATCC 9120	417449	417776	417469	417756
crp	WGAMPL_CP012349.1_crp	TTCGCCAGATTCAGCAGCGT	TTAAAGGCTCCGTGGCAGTG	CP012349.1_crp	Sloterdijk	ATCC 15791	412447	412774	412467	412754
crp	WGAMPL_CP012833.1_crp	TTCGCCAGATTCAGCAGCGT	TTAAAGGCTCCGTGGCAGTG	CP012833.1_crp	Cerro	CFSAN001588	394852	395179	394872	395159
crp	WGAMPL_CP017719.1_crp	TTCGCCAGATTCAGCAGCGT	TTAAAGGCTCCGTGGCAGTG	CP017719.1_crp	Hayindogo	CFSAN050752	420850	421177	420870	421157
crp	WGAMPL_CP017723.1_crp	TTCGCCAGATTCAGCAGCGT	TTAAAGGCTCCGTGGCAGTG	CP017723.1_crp	Stanleyville	SARB61	422471	422798	422491	422778
crp	WGAMPL_CP019116.1_crp	TTAAAGGCTCCGTGGCAGTG	TTCGCCAGATTCAGCAGCGT	CP019116.1_crp	Antsalova	S01-0511	3487360	3487687	3487380	3487667
crp	WGAMPL_CP019177.1_crp	TTCGCCAGATTCAGCAGCGT	TTAAAGGCTCCGTGGCAGTG	CP019177.1_crp	Albany	ATCC 51960	421896	422223	421916	422203
crp	WGAMPL_CP019178.1_crp	TTCGCCAGATTCAGCAGCGT	TTAAAGGCTCCGTGGCAGTG	CP019178.1_crp	Chester	ATCC 11997	409183	409510	409203	409490
crp	WGAMPL_CP019181.1_crp	TTCGCCAGATTCAGCAGCGT	TTAAAGGCTCCGTGGCAGTG	CP019181.1_crp	Inverness	ATCC 10720	423285	423612	423305	423592
crp	WGAMPL_CP019183.1_crp	TTCGCCAGATTCAGCAGCGT	TTAAAGGCTCCGTGGCAGTG	CP019183.1_crp	Mbandaka	ATCC 51958	429726	430053	429746	430033
crp	WGAMPL_CP019184.1_crp	TTCGCCAGATTCAGCAGCGT	TTAAAGGCTCCGTGGCAGTG	CP019184.1_crp	Minnesota	ATCC 49284	404514	404841	404534	404821
crp	WGAMPL_CP019186.1_crp	TTCGCCAGATTCAGCAGCGT	TTAAAGGCTCCGTGGCAGTG	CP019186.1_crp	Pomona	ATCC 10729	395448	395775	395468	395755
crp	WGAMPL_CP019189.1_crp	TTCGCCAGATTCAGCAGCGT	TTAAAGGCTCCGTGGCAGTG	CP019189.1_crp	Poona	ATCC BAA-1673	421844	422171	421864	422151
crp	WGAMPL_CP019192.1_crp	TTCGCCAGATTCAGCAGCGT	TTAAAGGCTCCGTGGCAGTG	CP019192.1_crp	Rubislaw	ATCC 10717	407216	407543	407236	407523
crp	WGAMPL_CP019201.1_crp	TTCGCCAGATTCAGCAGCGT	TTAAAGGCTCCGTGGCAGTG	CP019201.1_crp	Muenster	420	430331	430658	430351	430638
crp	WGAMPL_CP019403.1_crp	TTAAAGGCTCCGTGGCAGTG	TTCGCCAGATTCAGCAGCGT	CP019403.1_crp	Apapa	SA20060561	3595412	3595739	3595432	3595719
crp	WGAMPL_CP019404.1_crp	TTAAAGGCTCCGTGGCAGTG	TTCGCCAGATTCAGCAGCGT	CP019404.1_crp	Newport	SA20113257	3599508	3599835	3599528	3599815
crp	WGAMPL_CP019405.1_crp	TTCGCCAGATTCAGCAGCGT	TTAAAGGCTCCGTGGCAGTG	CP019405.1_crp	Bergen	ST350	4541189	4541516	4541209	4541496
crp	WGAMPL_CP019406.1_crp	TTAAAGGCTCCGTGGCAGTG	TTCGCCAGATTCAGCAGCGT	CP019406.1_crp	Blegdam	S-1824	3506661	3506988	3506681	3506968
crp	WGAMPL_CP019407.1_crp	TTAAAGGCTCCGTGGCAGTG	TTCGCCAGATTCAGCAGCGT	CP019407.1_crp	Borreze	SA20041063	3511761	3512088	3511781	3512068
crp	WGAMPL_CP019408.1_crp	TTAAAGGCTCCGTGGCAGTG	TTCGCCAGATTCAGCAGCGT	CP019408.1_crp	Crossness	1422-74	3564646	3564973	3564666	3564953
crp	WGAMPL_CP019409.1_crp	TTAAAGGCTCCGTGGCAGTG	TTCGCCAGATTCAGCAGCGT	CP019409.1_crp	Djakarta	S-1087	3481081	3481408	3481101	3481388
crp	WGAMPL_CP019410.1_crp	TTAAAGGCTCCGTGGCAGTG	TTCGCCAGATTCAGCAGCGT	CP019410.1_crp	Hillingdon	N1529-D3	3392572	3392899	3392592	3392879
crp	WGAMPL_CP019411.1_crp	TTAAAGGCTCCGTGGCAGTG	TTCGCCAGATTCAGCAGCGT	CP019411.1_crp	Johannesburg	ST203	3475042	3475369	3475062	3475349
crp	WGAMPL_CP019412.1_crp	TTAAAGGCTCCGTGGCAGTG	TTCGCCAGATTCAGCAGCGT	CP019412.1_crp	Koessen	S-1501	3393284	3393611	3393304	3393591
crp	WGAMPL_CP019413.1_crp	TTAAAGGCTCCGTGGCAGTG	TTCGCCAGATTCAGCAGCGT	CP019413.1_crp	Krefeld	SA20030536	3686321	3686648	3686341	3686628
crp	WGAMPL_CP019414.1_crp	TTAAAGGCTCCGTGGCAGTG	TTCGCCAGATTCAGCAGCGT	CP019414.1_crp	Manchester	ST278	3387999	3388326	3388019	3388306
crp	WGAMPL_CP019415.1_crp	TTAAAGGCTCCGTGGCAGTG	TTCGCCAGATTCAGCAGCGT	CP019415.1_crp	Moscow	S-1843	3506618	3506945	3506638	3506925
crp	WGAMPL_CP019416.1_crp	TTAAAGGCTCCGTGGCAGTG	TTCGCCAGATTCAGCAGCGT	CP019416.1_crp	Nitra	S-1687	3503097	3503424	3503117	3503404
crp	WGAMPL_CP019417.1_crp	TTAAAGGCTCCGTGGCAGTG	TTCGCCAGATTCAGCAGCGT	CP019417.1_crp	Wandsworth	SA20092095	3589036	3589363	3589056	3589343
crp	WGAMPL_CP019418.1_crp	TTAAAGGCTCCGTGGCAGTG	TTCGCCAGATTCAGCAGCGT	CP019418.1_crp	Yovokome	S-1850	3430695	3431022	3430715	3431002
crp	WGAMPL_CP022015.1_crp	TTAAAGGCTCCGTGGCAGTG	TTCGCCAGATTCAGCAGCGT	CP022015.1_crp	India	SA20085604	3542197	3542524	3542217	3542504
crp	WGAMPL_CP022034.1_crp	TTCGCCAGATTCAGCAGCGT	TTAAAGGCTCCGTGGCAGTG	CP022034.1_crp	Onderstepoort	SA20060086	403036	403363	403056	403343
crp	WGAMPL_CP022116.1_crp	TTCGCCAGATTCAGCAGCGT	TTAAAGGCTCCGTGGCAGTG	CP022116.1_crp	Ouakam	SA20034636	425927	426254	425947	426234
crp	WGAMPL_CP022117.1_crp	TTCGCCAGATTCAGCAGCGT	TTAAAGGCTCCGTGGCAGTG	CP022117.1_crp	Macclesfield	ST-1643	410732	411059	410752	411039
crp	WGAMPL_CP022138.1_crp	TTCGCCAGATTCAGCAGCGT	TTAAAGGCTCCGTGGCAGTG	CP022138.1_crp	Waycross	SA20041608	429809	430136	429829	430116
crp	WGAMPL_CP022139.1_crp	TTCGCCAGATTCAGCAGCGT	TTAAAGGCTCCGTGGCAGTG	CP022139.1_crp	salamae 55:k:z39	NA	400849	401176	400869	401156
crp	WGAMPL_CP022450.1_crp	TTCGCCAGATTCAGCAGCGT	TTAAAGGCTCCGTGGCAGTG	CP022450.1_crp	Indiana	D90	414873	415200	414893	415180
crp	WGAMPL_CP022489.1_crp	TTCGCCAGATTCAGCAGCGT	TTAAAGGCTCCGTGGCAGTG	CP022489.1_crp	Mbandaka	SA20026234	4367257	4367584	4367277	4367564
crp	WGAMPL_CP022491.1_crp	TTCGCCAGATTCAGCAGCGT	TTAAAGGCTCCGTGGCAGTG	CP022491.1_crp	Saintpaul	SA20031783	1069746	1070073	1069766	1070053
crp	WGAMPL_CP022494.1_crp	TTCGCCAGATTCAGCAGCGT	TTAAAGGCTCCGTGGCAGTG	CP022494.1_crp	Derby	SA20035215	2325923	2326250	2325943	2326230
crp	WGAMPL_CP022497.1_crp	TTAAAGGCTCCGTGGCAGTG	TTCGCCAGATTCAGCAGCGT	CP022497.1_crp	Manhattan	SA20084699	425363	425690	425383	425670
crp	WGAMPL_CP022500.1_crp	TTAAAGGCTCCGTGGCAGTG	TTCGCCAGATTCAGCAGCGT	CP022500.1_crp	Kentucky	SA20030505	2618548	2618875	2618568	2618855
crp	WGAMPL_CP022503.1_crp	TTCGCCAGATTCAGCAGCGT	TTAAAGGCTCCGTGGCAGTG	CP022503.1_crp	Hvittingfoss	SA20014981	4222548	4222875	4222568	4222855
crp	WGAMPL_CP024165.1_crp	TTCGCCAGATTCAGCAGCGT	TTAAAGGCTCCGTGGCAGTG	CP024165.1_crp	Gaminara	CFSAN070644	404559	404886	404579	404866
crp	WGAMPL_HF937208.1_crp	TTAAAGGCTCCGTGGCAGTG	TTCGCCAGATTCAGCAGCGT	HF937208.1_crp	Typhimurium	DT104	3649101	3649428	3649121	3649408
crp	WGAMPL_HF969015.2_crp	TTAAAGGCTCCGTGGCAGTG	TTCGCCAGATTCAGCAGCGT	HF969015.2_crp	Bovismorbificans	3114	3494538	3494865	3494558	3494845
crp	WGAMPL_LN649235.1_crp	TTAAAGGCTCCGTGGCAGTG	TTCGCCAGATTCAGCAGCGT	LN649235.1_crp	Infantis	NA	3493845	3494172	3493865	3494152
crp	WGAMPL_LN868943.1_crp	TTCGCCAGATTCAGCAGCGT	TTAAAGGCTCCGTGGCAGTG	LN868943.1_crp	Senftenberg	NCTC10384	521241	521568	521261	521548
crp	WGAMPL_LN890520.1_crp	TTAAAGGCTCCGTGGCAGTG	TTCGCCAGATTCAGCAGCGT	LN890520.1_crp	Weltevreden	NA	3861681	3862008	3861701	3861988
crp	WGAMPL_LT571437.1_crp	TTCGCCAGATTCAGCAGCGT	TTAAAGGCTCCGTGGCAGTG	LT571437.1_crp	Java	NCTC5706	424701	425028	424721	425008
csgA	WGAMPL_NC_003197.2_csgA	AAAGTGGCAGCATTCGCAGCA	GAGTTTTTAGCGTTCCACTGGTC	NC_003197.2_csgA	Typhimurium	LT2	1231631	1231950	1231652	1231927
csgA	WGAMPL_NC_003198.1_csgA	AAAGTGGCAGCATTCGCAGCA	GAGTTTTTAGCGTTCCACTGGTC	NC_003198.1_csgA	Typhi	CT18	1141918	1142237	1141939	1142214
csgA	WGAMPL_NC_011080.1_csgA	AAAGTGGCAGCATTCGCAGCA	GAGTTTTTAGCGTTCCACTGGTC	NC_011080.1_csgA	Newport	SL254	1233429	1233748	1233450	1233725
csgA	WGAMPL_NC_011274.1_csgA	GAGTTTTTAGCGTTCCACTGGTC	AAAGTGGCAGCATTCGCAGCA	NC_011274.1_csgA	Gallinarum	287/91	2039474	2039793	2039497	2039772
csgA	WGAMPL_NC_011294.1_csgA	GAGTTTTTAGCGTTCCACTGGTC	AAAGTGGCAGCATTCGCAGCA	NC_011294.1_csgA	Enteritidis	P125109	2006728	2007047	2006751	2007026
csgA	WGAMPL_AE017220.1_csgA	AAAGTGGCAGCATTCGCAGCA	GAGTTTTTAGCGTTCCACTGGTC	AE017220.1_csgA	Choleraesuis	SC-B67	1211727	1212046	1211748	1212023
csgA	WGAMPL_CM001471.1_csgA	AAAGTGGCAGCATTCGCAGCA	GAGTTTTTAGCGTTCCACTGGTC	CM001471.1_csgA	houtenae	ATCC BAA-1581	1057195	1057514	1057216	1057491
csgA	WGAMPL_CP000026.1_csgA	GAGTTTTTAGCGTTCCACTGGTC	AAAGTGGCAGCATTCGCAGCA	CP000026.1_csgA	Paratyphi A	ATCC 9150	1766915	1767234	1766938	1767213
csgA	WGAMPL_CP000857.1_csgA	GAGTTTTTAGCGTTCCACTGGTC	AAAGTGGCAGCATTCGCAGCA	CP000857.1_csgA	Paratyphi C	RKS4594	2643689	2644008	2643712	2643987
csgA	WGAMPL_CP000886.1_csgA	GAGTTTTTAGCGTTCCACTGGTC	AAAGTGGCAGCATTCGCAGCA	CP000886.1_csgA	Paratyphi B	SPB7	1976639	1976958	1976662	1976937
csgA	WGAMPL_CP001120.1_csgA	AAAGTGGCAGCATTCGCAGCA	GAGTTTTTAGCGTTCCACTGGTC	CP001120.1_csgA	Heidelberg	SL476	1235990	1236309	1236011	1236286
csgA	WGAMPL_CP001127.1_csgA	AAAGTGGCAGCATTCGCAGCA	GAGTTTTTAGCGTTCCACTGGTC	CP001127.1_csgA	Schwarzengrund	CVM19633	1189950	1190269	1189971	1190246
csgA	WGAMPL_CP001138.1_csgA	GAGTTTTTAGCGTTCCACTGGTC	AAAGTGGCAGCATTCGCAGCA	CP001138.1_csgA	Agona	SL483	1982155	1982474	1982178	1982453
csgA	WGAMPL_CP001144.1_csgA	GAGTTTTTAGCGTTCCACTGGTC	AAAGTGGCAGCATTCGCAGCA	CP001144.1_csgA	Dublin	CT_02021853	2135036	2135355	2135059	2135334
csgA	WGAMPL_CP004027.1_csgA	GAGTTTTTAGCGTTCCACTGGTC	AAAGTGGCAGCATTCGCAGCA	CP004027.1_csgA	Javiana	CFSAN001992	1140598	1140917	1140621	1140896
csgA	WGAMPL_CP006048.1_csgA	GAGTTTTTAGCGTTCCACTGGTC	AAAGTGGCAGCATTCGCAGCA	CP006048.1_csgA	Typhimurium var. 5-	CFSAN001921	2333109	2333428	2333132	2333407
csgA	WGAMPL_CP006053.1_csgA	GAGTTTTTAGCGTTCCACTGGTC	AAAGTGGCAGCATTCGCAGCA	CP006053.1_csgA	Bareilly	CFSAN000189	2804906	2805225	2804929	2805204
csgA	WGAMPL_CP006055.1_csgA	AAAGTGGCAGCATTCGCAGCA	GAGTTTTTAGCGTTCCACTGGTC	CP006055.1_csgA	Cubana	CFSAN002050	2194556	2194875	2194577	2194852
csgA	WGAMPL_CP006602.1_csgA	AAAGTGGCAGCATTCGCAGCA	GAGTTTTTAGCGTTCCACTGGTC	CP006602.1_csgA	4,[5],12:i:-	08-1736	2476829	2477148	2476850	2477125
csgA	WGAMPL_CP006693.1_csgA	GAGTTTTTAGCGTTCCACTGGTC	AAAGTGGCAGCATTCGCAGCA	CP006693.1_csgA	arizonae 62:z36:-	RKS2983	1816078	1816376	1816101	1816355
csgA	WGAMPL_CP006717.1_csgA	AAAGTGGCAGCATTCGCAGCA	GAGTTTTTAGCGTTCCACTGGTC	CP006717.1_csgA	Thompson	RM6836	1197680	1197999	1197701	1197976
csgA	WGAMPL_CP007505.1_csgA	AAAGTGGCAGCATTCGCAGCA	GAGTTTTTAGCGTTCCACTGGTC	CP007505.1_csgA	Tennessee	TXSC_TXSC08-19	2633814	2634133	2633835	2634110
csgA	WGAMPL_CP007530.1_csgA	AAAGTGGCAGCATTCGCAGCA	GAGTTTTTAGCGTTCCACTGGTC	CP007530.1_csgA	Montevideo	507440-20	789484	789803	789505	789780
csgA	WGAMPL_CP007531.1_csgA	GAGTTTTTAGCGTTCCACTGGTC	AAAGTGGCAGCATTCGCAGCA	CP007531.1_csgA	Anatum	ATCC BAA-1592	1129508	1129827	1129531	1129806
csgA	WGAMPL_CP007532.1_csgA	AAAGTGGCAGCATTCGCAGCA	GAGTTTTTAGCGTTCCACTGGTC	CP007532.1_csgA	Abaetetuba	ATCC 35640	2964829	2965148	2964850	2965125
csgA	WGAMPL_CP007533.1_csgA	AAAGTGGCAGCATTCGCAGCA	GAGTTTTTAGCGTTCCACTGGTC	CP007533.1_csgA	Bredeney	CFSAN001080	723216	723535	723237	723512
csgA	WGAMPL_CP007534.1_csgA	AAAGTGGCAGCATTCGCAGCA	GAGTTTTTAGCGTTCCACTGGTC	CP007534.1_csgA	Abony	14	3093027	3093346	3093048	3093323
csgA	WGAMPL_CP012346.1_csgA	GAGTTTTTAGCGTTCCACTGGTC	AAAGTGGCAGCATTCGCAGCA	CP012346.1_csgA	Panama	ATCC 7378	2716201	2716520	2716224	2716499
csgA	WGAMPL_CP012347.1_csgA	AAAGTGGCAGCATTCGCAGCA	GAGTTTTTAGCGTTCCACTGGTC	CP012347.1_csgA	Pullorum	ATCC 9120	1870393	1870712	1870414	1870689
csgA	WGAMPL_CP012349.1_csgA	AAAGTGGCAGCATTCGCAGCA	GAGTTTTTAGCGTTCCACTGGTC	CP012349.1_csgA	Sloterdijk	ATCC 15791	1872065	1872384	1872086	1872361
csgA	WGAMPL_CP012833.1_csgA	AAAGTGGCAGCATTCGCAGCA	GAGTTTTTAGCGTTCCACTGGTC	CP012833.1_csgA	Cerro	CFSAN001588	1819311	1819630	1819332	1819607
csgA	WGAMPL_CP017719.1_csgA	GAGTTTTTAGCGTTCCACTGGTC	AAAGTGGCAGCATTCGCAGCA	CP017719.1_csgA	Hayindogo	CFSAN050752	2784679	2784998	2784702	2784977
csgA	WGAMPL_CP017723.1_csgA	GAGTTTTTAGCGTTCCACTGGTC	AAAGTGGCAGCATTCGCAGCA	CP017723.1_csgA	Stanleyville	SARB61	2813999	2814318	2814022	2814297
csgA	WGAMPL_CP019116.1_csgA	AAAGTGGCAGCATTCGCAGCA	GAGTTTTTAGCGTTCCACTGGTC	CP019116.1_csgA	Antsalova	S01-0511	1117444	1117763	1117465	1117740
csgA	WGAMPL_CP019177.1_csgA	GAGTTTTTAGCGTTCCACTGGTC	AAAGTGGCAGCATTCGCAGCA	CP019177.1_csgA	Albany	ATCC 51960	2833526	2833845	2833549	2833824
csgA	WGAMPL_CP019178.1_csgA	GAGTTTTTAGCGTTCCACTGGTC	AAAGTGGCAGCATTCGCAGCA	CP019178.1_csgA	Chester	ATCC 11997	2733251	2733570	2733274	2733549
csgA	WGAMPL_CP019181.1_csgA	GAGTTTTTAGCGTTCCACTGGTC	AAAGTGGCAGCATTCGCAGCA	CP019181.1_csgA	Inverness	ATCC 10720	1820948	1821267	1820971	1821246
csgA	WGAMPL_CP019183.1_csgA	GAGTTTTTAGCGTTCCACTGGTC	AAAGTGGCAGCATTCGCAGCA	CP019183.1_csgA	Mbandaka	ATCC 51958	2908474	2908793	2908497	2908772
csgA	WGAMPL_CP019184.1_csgA	GAGTTTTTAGCGTTCCACTGGTC	AAAGTGGCAGCATTCGCAGCA	CP019184.1_csgA	Minnesota	ATCC 49284	2684784	2685103	2684807	2685082
csgA	WGAMPL_CP019186.1_csgA	GAGTTTTTAGCGTTCCACTGGTC	AAAGTGGCAGCATTCGCAGCA	CP019186.1_csgA	Pomona	ATCC 10729	2613478	2613797	2613501	2613776
csgA	WGAMPL_CP019189.1_csgA	GAGTTTTTAGCGTTCCACTGGTC	AAAGTGGCAGCATTCGCAGCA	CP019189.1_csgA	Poona	ATCC BAA-1673	2775897	2776216	2775920	2776195
csgA	WGAMPL_CP019192.1_csgA	GAGTTTTTAGCGTTCCACTGGTC	AAAGTGGCAGCATTCGCAGCA	CP019192.1_csgA	Rubislaw	ATCC 10717	2710399	2710718	2710422	2710697
csgA	WGAMPL_CP019201.1_csgA	GAGTTTTTAGCGTTCCACTGGTC	AAAGTGGCAGCATTCGCAGCA	CP019201.1_csgA	Muenster	420	2797869	2798188	2797892	2798167
csgA	WGAMPL_CP019403.1_csgA	AAAGTGGCAGCATTCGCAGCA	GAGTTTTTAGCGTTCCACTGGTC	CP019403.1_csgA	Apapa	SA20060561	1168287	1168606	1168308	1168583
csgA	WGAMPL_CP019404.1_csgA	AAAGTGGCAGCATTCGCAGCA	GAGTTTTTAGCGTTCCACTGGTC	CP019404.1_csgA	Newport	SA20113257	1189603	1189922	1189624	1189899
csgA	WGAMPL_CP019405.1_csgA	GAGTTTTTAGCGTTCCACTGGTC	AAAGTGGCAGCATTCGCAGCA	CP019405.1_csgA	Bergen	ST350	2145957	2146276	2145980	2146255
csgA	WGAMPL_CP019406.1_csgA	GAGTTTTTAGCGTTCCACTGGTC	AAAGTGGCAGCATTCGCAGCA	CP019406.1_csgA	Blegdam	S-1824	2083249	2083568	2083272	2083547
csgA	WGAMPL_CP019407.1_csgA	GAGTTTTTAGCGTTCCACTGGTC	AAAGTGGCAGCATTCGCAGCA	CP019407.1_csgA	Borreze	SA20041063	1995514	1995833	1995537	1995812
csgA	WGAMPL_CP019408.1_csgA	AAAGTGGCAGCATTCGCAGCA	GAGTTTTTAGCGTTCCACTGGTC	CP019408.1_csgA	Crossness	1422-74	1202167	1202486	1202188	1202463
csgA	WGAMPL_CP019409.1_csgA	AAAGTGGCAGCATTCGCAGCA	GAGTTTTTAGCGTTCCACTGGTC	CP019409.1_csgA	Djakarta	S-1087	1208175	1208494	1208196	1208471
csgA	WGAMPL_CP019410.1_csgA	AAAGTGGCAGCATTCGCAGCA	GAGTTTTTAGCGTTCCACTGGTC	CP019410.1_csgA	Hillingdon	N1529-D3	1100949	1101268	1100970	1101245
csgA	WGAMPL_CP019411.1_csgA	AAAGTGGCAGCATTCGCAGCA	GAGTTTTTAGCGTTCCACTGGTC	CP019411.1_csgA	Johannesburg	ST203	1124890	1125209	1124911	1125186
csgA	WGAMPL_CP019412.1_csgA	AAAGTGGCAGCATTCGCAGCA	GAGTTTTTAGCGTTCCACTGGTC	CP019412.1_csgA	Koessen	S-1501	1075838	1076157	1075859	1076134
csgA	WGAMPL_CP019413.1_csgA	GAGTTTTTAGCGTTCCACTGGTC	AAAGTGGCAGCATTCGCAGCA	CP019413.1_csgA	Krefeld	SA20030536	2176539	2176858	2176562	2176837
csgA	WGAMPL_CP019414.1_csgA	AAAGTGGCAGCATTCGCAGCA	GAGTTTTTAGCGTTCCACTGGTC	CP019414.1_csgA	Manchester	ST278	1076811	1077130	1076832	1077107
csgA	WGAMPL_CP019415.1_csgA	GAGTTTTTAGCGTTCCACTGGTC	AAAGTGGCAGCATTCGCAGCA	CP019415.1_csgA	Moscow	S-1843	2083271	2083590	2083294	2083569
csgA	WGAMPL_CP019416.1_csgA	GAGTTTTTAGCGTTCCACTGGTC	AAAGTGGCAGCATTCGCAGCA	CP019416.1_csgA	Nitra	S-1687	2007067	2007386	2007090	2007365
csgA	WGAMPL_CP019417.1_csgA	AAAGTGGCAGCATTCGCAGCA	GAGTTTTTAGCGTTCCACTGGTC	CP019417.1_csgA	Wandsworth	SA20092095	1179700	1180019	1179721	1179996
csgA	WGAMPL_CP019418.1_csgA	AAAGTGGCAGCATTCGCAGCA	GAGTTTTTAGCGTTCCACTGGTC	CP019418.1_csgA	Yovokome	S-1850	1143792	1144111	1143813	1144088
csgA	WGAMPL_CP022015.1_csgA	AAAGTGGCAGCATTCGCAGCA	GAGTTTTTAGCGTTCCACTGGTC	CP022015.1_csgA	India	SA20085604	1682595	1682914	1682616	1682891
csgA	WGAMPL_CP022034.1_csgA	GAGTTTTTAGCGTTCCACTGGTC	AAAGTGGCAGCATTCGCAGCA	CP022034.1_csgA	Onderstepoort	SA20060086	2815623	2815942	2815646	2815921
csgA	WGAMPL_CP022116.1_csgA	AAAGTGGCAGCATTCGCAGCA	GAGTTTTTAGCGTTCCACTGGTC	CP022116.1_csgA	Ouakam	SA20034636	1956814	1957133	1956835	1957110
csgA	WGAMPL_CP022117.1_csgA	GAGTTTTTAGCGTTCCACTGGTC	AAAGTGGCAGCATTCGCAGCA	CP022117.1_csgA	Macclesfield	ST-1643	2875544	2875863	2875567	2875842
csgA	WGAMPL_CP022138.1_csgA	GAGTTTTTAGCGTTCCACTGGTC	AAAGTGGCAGCATTCGCAGCA	CP022138.1_csgA	Waycross	SA20041608	2805884	2806203	2805907	2806182
csgA	WGAMPL_CP022139.1_csgA	AAAGTGGCAGCATTCGCAGCA	GAGTTTTTAGCGTTCCACTGGTC	CP022139.1_csgA	salamae 55:k:z39	NA	2022355	2022674	2022376	2022651
csgA	WGAMPL_CP022450.1_csgA	GAGTTTTTAGCGTTCCACTGGTC	AAAGTGGCAGCATTCGCAGCA	CP022450.1_csgA	Indiana	D90	2852655	2852974	2852678	2852953
csgA	WGAMPL_CP022489.1_csgA	GAGTTTTTAGCGTTCCACTGGTC	AAAGTGGCAGCATTCGCAGCA	CP022489.1_csgA	Mbandaka	SA20026234	1957272	1957591	1957295	1957570
csgA	WGAMPL_CP022490.1_csgA	GAGTTTTTAGCGTTCCACTGGTC	AAAGTGGCAGCATTCGCAGCA	CP022490.1_csgA	Braenderup	SA20026289	2297895	2298214	2297918	2298193
csgA	WGAMPL_CP022491.1_csgA	GAGTTTTTAGCGTTCCACTGGTC	AAAGTGGCAGCATTCGCAGCA	CP022491.1_csgA	Saintpaul	SA20031783	3354864	3355183	3354887	3355162
csgA	WGAMPL_CP022494.1_csgA	GAGTTTTTAGCGTTCCACTGGTC	AAAGTGGCAGCATTCGCAGCA	CP022494.1_csgA	Derby	SA20035215	4645535	4645854	4645558	4645833
csgA	WGAMPL_CP022497.1_csgA	AAAGTGGCAGCATTCGCAGCA	GAGTTTTTAGCGTTCCACTGGTC	CP022497.1_csgA	Manhattan	SA20084699	2834505	2834824	2834526	2834801
csgA	WGAMPL_CP022500.1_csgA	AAAGTGGCAGCATTCGCAGCA	GAGTTTTTAGCGTTCCACTGGTC	CP022500.1_csgA	Kentucky	SA20030505	236874	237193	236895	237170
csgA	WGAMPL_CP022503.1_csgA	GAGTTTTTAGCGTTCCACTGGTC	AAAGTGGCAGCATTCGCAGCA	CP022503.1_csgA	Hvittingfoss	SA20014981	1602272	1602591	1602295	1602570
csgA	WGAMPL_CP024165.1_csgA	GAGTTTTTAGCGTTCCACTGGTC	AAAGTGGCAGCATTCGCAGCA	CP024165.1_csgA	Gaminara	CFSAN070644	2841422	2841741	2841445	2841720
csgA	WGAMPL_HF937208.1_csgA	AAAGTGGCAGCATTCGCAGCA	GAGTTTTTAGCGTTCCACTGGTC	HF937208.1_csgA	Typhimurium	DT104	1212420	1212739	1212441	1212716
csgA	WGAMPL_HF969015.2_csgA	AAAGTGGCAGCATTCGCAGCA	GAGTTTTTAGCGTTCCACTGGTC	HF969015.2_csgA	Bovismorbificans	3114	1133710	1134029	1133731	1134006
csgA	WGAMPL_LN649235.1_csgA	AAAGTGGCAGCATTCGCAGCA	GAGTTTTTAGCGTTCCACTGGTC	LN649235.1_csgA	Infantis	NA	1134916	1135235	1134937	1135212
csgA	WGAMPL_LN868943.1_csgA	AAAGTGGCAGCATTCGCAGCA	GAGTTTTTAGCGTTCCACTGGTC	LN868943.1_csgA	Senftenberg	NCTC10384	1276402	1276721	1276423	1276698
csgA	WGAMPL_LN890520.1_csgA	AAAGTGGCAGCATTCGCAGCA	GAGTTTTTAGCGTTCCACTGGTC	LN890520.1_csgA	Weltevreden	NA	1367191	1367510	1367212	1367487
csgA	WGAMPL_LT571437.1_csgA	GAGTTTTTAGCGTTCCACTGGTC	AAAGTGGCAGCATTCGCAGCA	LT571437.1_csgA	Java	NCTC5706	2812363	2812682	2812386	2812661
csgB	WGAMPL_NC_003197.2_csgB	CCAACGATGCCAGTATATCGC	CGACTGTTTCTGCACTACAACTG	NC_003197.2_csgB	Typhimurium	LT2	1231417	1231547	1231438	1231524
csgB	WGAMPL_NC_003198.1_csgB	CCAACGATGCCAGTATATCGC	CGACTGTTTCTGCACTACAACTG	NC_003198.1_csgB	Typhi	CT18	1141704	1141834	1141725	1141811
csgB	WGAMPL_NC_011080.1_csgB	CCAACGATGCCAGTATATCGC	CGACTGTTTCTGCACTACAACTG	NC_011080.1_csgB	Newport	SL254	1233215	1233345	1233236	1233322
csgB	WGAMPL_NC_011274.1_csgB	CGACTGTTTCTGCACTACAACTG	CCAACGATGCCAGTATATCGC	NC_011274.1_csgB	Gallinarum	287/91	2039877	2040007	2039900	2039986
csgB	WGAMPL_NC_011294.1_csgB	CGACTGTTTCTGCACTACAACTG	CCAACGATGCCAGTATATCGC	NC_011294.1_csgB	Enteritidis	P125109	2007131	2007261	2007154	2007240
csgB	WGAMPL_AE017220.1_csgB	CCAACGATGCCAGTATATCGC	CGACTGTTTCTGCACTACAACTG	AE017220.1_csgB	Choleraesuis	SC-B67	1211513	1211643	1211534	1211620
csgB	WGAMPL_CM001471.1_csgB	CCAACGATGCCAGTATATCGC	CGACTGTTTCTGCACTACAACTG	CM001471.1_csgB	houtenae	ATCC BAA-1581	1056981	1057111	1057002	1057088
csgB	WGAMPL_CP000026.1_csgB	CGACTGTTTCTGCACTACAACTG	CCAACGATGCCAGTATATCGC	CP000026.1_csgB	Paratyphi A	ATCC 9150	1767318	1767448	1767341	1767427
csgB	WGAMPL_CP000857.1_csgB	CGACTGTTTCTGCACTACAACTG	CCAACGATGCCAGTATATCGC	CP000857.1_csgB	Paratyphi C	RKS4594	2644092	2644222	2644115	2644201
csgB	WGAMPL_CP000886.1_csgB	CGACTGTTTCTGCACTACAACTG	CCAACGATGCCAGTATATCGC	CP000886.1_csgB	Paratyphi B	SPB7	1977042	1977172	1977065	1977151
csgB	WGAMPL_CP001120.1_csgB	CCAACGATGCCAGTATATCGC	CGACTGTTTCTGCACTACAACTG	CP001120.1_csgB	Heidelberg	SL476	1235776	1235906	1235797	1235883
csgB	WGAMPL_CP001127.1_csgB	CCAACGATGCCAGTATATCGC	CGACTGTTTCTGCACTACAACTG	CP001127.1_csgB	Schwarzengrund	CVM19633	1189736	1189866	1189757	1189843
csgB	WGAMPL_CP001138.1_csgB	CGACTGTTTCTGCACTACAACTG	CCAACGATGCCAGTATATCGC	CP001138.1_csgB	Agona	SL483	1982558	1982688	1982581	1982667
csgB	WGAMPL_CP001144.1_csgB	CGACTGTTTCTGCACTACAACTG	CCAACGATGCCAGTATATCGC	CP001144.1_csgB	Dublin	CT_02021853	2135439	2135569	2135462	2135548
csgB	WGAMPL_CP004027.1_csgB	CGACTGTTTCTGCACTACAACTG	CCAACGATGCCAGTATATCGC	CP004027.1_csgB	Javiana	CFSAN001992	1141001	1141131	1141024	1141110
csgB	WGAMPL_CP006048.1_csgB	CGACTGTTTCTGCACTACAACTG	CCAACGATGCCAGTATATCGC	CP006048.1_csgB	Typhimurium var. 5-	CFSAN001921	2333512	2333642	2333535	2333621
csgB	WGAMPL_CP006053.1_csgB	CGACTGTTTCTGCACTACAACTG	CCAACGATGCCAGTATATCGC	CP006053.1_csgB	Bareilly	CFSAN000189	2805309	2805439	2805332	2805418
csgB	WGAMPL_CP006055.1_csgB	CCAACGATGCCAGTATATCGC	CGACTGTTTCTGCACTACAACTG	CP006055.1_csgB	Cubana	CFSAN002050	2194342	2194472	2194363	2194449
csgB	WGAMPL_CP006602.1_csgB	CCAACGATGCCAGTATATCGC	CGACTGTTTCTGCACTACAACTG	CP006602.1_csgB	4,[5],12:i:-	08-1736	2476615	2476745	2476636	2476722
csgB	WGAMPL_CP006693.1_csgB	CGACTGTTTCTGCACTACAACTG	CCAACGATGCCAGTATATCGC	CP006693.1_csgB	arizonae 62:z36:-	RKS2983	1816458	1816588	1816481	1816567
csgB	WGAMPL_CP006717.1_csgB	CCAACGATGCCAGTATATCGC	CGACTGTTTCTGCACTACAACTG	CP006717.1_csgB	Thompson	RM6836	1197466	1197596	1197487	1197573
csgB	WGAMPL_CP007505.1_csgB	CCAACGATGCCAGTATATCGC	CGACTGTTTCTGCACTACAACTG	CP007505.1_csgB	Tennessee	TXSC_TXSC08-19	2633600	2633730	2633621	2633707
csgB	WGAMPL_CP007530.1_csgB	CCAACGATGCCAGTATATCGC	CGACTGTTTCTGCACTACAACTG	CP007530.1_csgB	Montevideo	507440-20	789270	789400	789291	789377
csgB	WGAMPL_CP007531.1_csgB	CGACTGTTTCTGCACTACAACTG	CCAACGATGCCAGTATATCGC	CP007531.1_csgB	Anatum	ATCC BAA-1592	1129911	1130041	1129934	1130020
csgB	WGAMPL_CP007532.1_csgB	CCAACGATGCCAGTATATCGC	CGACTGTTTCTGCACTACAACTG	CP007532.1_csgB	Abaetetuba	ATCC 35640	2964615	2964745	2964636	2964722
csgB	WGAMPL_CP007533.1_csgB	CCAACGATGCCAGTATATCGC	CGACTGTTTCTGCACTACAACTG	CP007533.1_csgB	Bredeney	CFSAN001080	723002	723132	723023	723109
csgB	WGAMPL_CP007534.1_csgB	CCAACGATGCCAGTATATCGC	CGACTGTTTCTGCACTACAACTG	CP007534.1_csgB	Abony	14	3092813	3092943	3092834	3092920
csgB	WGAMPL_CP012346.1_csgB	CGACTGTTTCTGCACTACAACTG	CCAACGATGCCAGTATATCGC	CP012346.1_csgB	Panama	ATCC 7378	2716604	2716734	2716627	2716713
csgB	WGAMPL_CP012347.1_csgB	CCAACGATGCCAGTATATCGC	CGACTGTTTCTGCACTACAACTG	CP012347.1_csgB	Pullorum	ATCC 9120	1870179	1870309	1870200	1870286
csgB	WGAMPL_CP012349.1_csgB	CCAACGATGCCAGTATATCGC	CGACTGTTTCTGCACTACAACTG	CP012349.1_csgB	Sloterdijk	ATCC 15791	1871851	1871981	1871872	1871958
csgB	WGAMPL_CP012833.1_csgB	CCAACGATGCCAGTATATCGC	CGACTGTTTCTGCACTACAACTG	CP012833.1_csgB	Cerro	CFSAN001588	1819097	1819227	1819118	1819204
csgB	WGAMPL_CP017719.1_csgB	CGACTGTTTCTGCACTACAACTG	CCAACGATGCCAGTATATCGC	CP017719.1_csgB	Hayindogo	CFSAN050752	2785082	2785212	2785105	2785191
csgB	WGAMPL_CP017723.1_csgB	CGACTGTTTCTGCACTACAACTG	CCAACGATGCCAGTATATCGC	CP017723.1_csgB	Stanleyville	SARB61	2814402	2814532	2814425	2814511
csgB	WGAMPL_CP019116.1_csgB	CCAACGATGCCAGTATATCGC	CGACTGTTTCTGCACTACAACTG	CP019116.1_csgB	Antsalova	S01-0511	1117230	1117360	1117251	1117337
csgB	WGAMPL_CP019177.1_csgB	CGACTGTTTCTGCACTACAACTG	CCAACGATGCCAGTATATCGC	CP019177.1_csgB	Albany	ATCC 51960	2833929	2834059	2833952	2834038
csgB	WGAMPL_CP019178.1_csgB	CGACTGTTTCTGCACTACAACTG	CCAACGATGCCAGTATATCGC	CP019178.1_csgB	Chester	ATCC 11997	2733654	2733784	2733677	2733763
csgB	WGAMPL_CP019181.1_csgB	CGACTGTTTCTGCACTACAACTG	CCAACGATGCCAGTATATCGC	CP019181.1_csgB	Inverness	ATCC 10720	1821351	1821481	1821374	1821460
csgB	WGAMPL_CP019183.1_csgB	CGACTGTTTCTGCACTACAACTG	CCAACGATGCCAGTATATCGC	CP019183.1_csgB	Mbandaka	ATCC 51958	2908877	2909007	2908900	2908986
csgB	WGAMPL_CP019184.1_csgB	CGACTGTTTCTGCACTACAACTG	CCAACGATGCCAGTATATCGC	CP019184.1_csgB	Minnesota	ATCC 49284	2685187	2685317	2685210	2685296
csgB	WGAMPL_CP019186.1_csgB	CGACTGTTTCTGCACTACAACTG	CCAACGATGCCAGTATATCGC	CP019186.1_csgB	Pomona	ATCC 10729	2613881	2614011	2613904	2613990
csgB	WGAMPL_CP019189.1_csgB	CGACTGTTTCTGCACTACAACTG	CCAACGATGCCAGTATATCGC	CP019189.1_csgB	Poona	ATCC BAA-1673	2776300	2776430	2776323	2776409
csgB	WGAMPL_CP019192.1_csgB	CGACTGTTTCTGCACTACAACTG	CCAACGATGCCAGTATATCGC	CP019192.1_csgB	Rubislaw	ATCC 10717	2710802	2710932	2710825	2710911
csgB	WGAMPL_CP019201.1_csgB	CGACTGTTTCTGCACTACAACTG	CCAACGATGCCAGTATATCGC	CP019201.1_csgB	Muenster	420	2798272	2798402	2798295	2798381
csgB	WGAMPL_CP019403.1_csgB	CCAACGATGCCAGTATATCGC	CGACTGTTTCTGCACTACAACTG	CP019403.1_csgB	Apapa	SA20060561	1168073	1168203	1168094	1168180
csgB	WGAMPL_CP019404.1_csgB	CCAACGATGCCAGTATATCGC	CGACTGTTTCTGCACTACAACTG	CP019404.1_csgB	Newport	SA20113257	1189389	1189519	1189410	1189496
csgB	WGAMPL_CP019405.1_csgB	CGACTGTTTCTGCACTACAACTG	CCAACGATGCCAGTATATCGC	CP019405.1_csgB	Bergen	ST350	2146360	2146490	2146383	2146469
csgB	WGAMPL_CP019406.1_csgB	CGACTGTTTCTGCACTACAACTG	CCAACGATGCCAGTATATCGC	CP019406.1_csgB	Blegdam	S-1824	2083652	2083782	2083675	2083761
csgB	WGAMPL_CP019407.1_csgB	CGACTGTTTCTGCACTACAACTG	CCAACGATGCCAGTATATCGC	CP019407.1_csgB	Borreze	SA20041063	1995917	1996047	1995940	1996026
csgB	WGAMPL_CP019408.1_csgB	CCAACGATGCCAGTATATCGC	CGACTGTTTCTGCACTACAACTG	CP019408.1_csgB	Crossness	1422-74	1201953	1202083	1201974	1202060
csgB	WGAMPL_CP019409.1_csgB	CCAACGATGCCAGTATATCGC	CGACTGTTTCTGCACTACAACTG	CP019409.1_csgB	Djakarta	S-1087	1207961	1208091	1207982	1208068
csgB	WGAMPL_CP019410.1_csgB	CCAACGATGCCAGTATATCGC	CGACTGTTTCTGCACTACAACTG	CP019410.1_csgB	Hillingdon	N1529-D3	1100735	1100865	1100756	1100842
csgB	WGAMPL_CP019411.1_csgB	CCAACGATGCCAGTATATCGC	CGACTGTTTCTGCACTACAACTG	CP019411.1_csgB	Johannesburg	ST203	1124676	1124806	1124697	1124783
csgB	WGAMPL_CP019412.1_csgB	CCAACGATGCCAGTATATCGC	CGACTGTTTCTGCACTACAACTG	CP019412.1_csgB	Koessen	S-1501	1075624	1075754	1075645	1075731
csgB	WGAMPL_CP019413.1_csgB	CGACTGTTTCTGCACTACAACTG	CCAACGATGCCAGTATATCGC	CP019413.1_csgB	Krefeld	SA20030536	2176942	2177072	2176965	2177051
csgB	WGAMPL_CP019414.1_csgB	CCAACGATGCCAGTATATCGC	CGACTGTTTCTGCACTACAACTG	CP019414.1_csgB	Manchester	ST278	1076597	1076727	1076618	1076704
csgB	WGAMPL_CP019415.1_csgB	CGACTGTTTCTGCACTACAACTG	CCAACGATGCCAGTATATCGC	CP019415.1_csgB	Moscow	S-1843	2083674	2083804	2083697	2083783
csgB	WGAMPL_CP019416.1_csgB	CGACTGTTTCTGCACTACAACTG	CCAACGATGCCAGTATATCGC	CP019416.1_csgB	Nitra	S-1687	2007470	2007600	2007493	2007579
csgB	WGAMPL_CP019417.1_csgB	CCAACGATGCCAGTATATCGC	CGACTGTTTCTGCACTACAACTG	CP019417.1_csgB	Wandsworth	SA20092095	1179486	1179616	1179507	1179593
csgB	WGAMPL_CP019418.1_csgB	CCAACGATGCCAGTATATCGC	CGACTGTTTCTGCACTACAACTG	CP019418.1_csgB	Yovokome	S-1850	1143578	1143708	1143599	1143685
csgB	WGAMPL_CP022015.1_csgB	CCAACGATGCCAGTATATCGC	CGACTGTTTCTGCACTACAACTG	CP022015.1_csgB	India	SA20085604	1682381	1682511	1682402	1682488
csgB	WGAMPL_CP022034.1_csgB	CGACTGTTTCTGCACTACAACTG	CCAACGATGCCAGTATATCGC	CP022034.1_csgB	Onderstepoort	SA20060086	2816026	2816156	2816049	2816135
csgB	WGAMPL_CP022116.1_csgB	CCAACGATGCCAGTATATCGC	CGACTGTTTCTGCACTACAACTG	CP022116.1_csgB	Ouakam	SA20034636	1956600	1956730	1956621	1956707
csgB	WGAMPL_CP022117.1_csgB	CGACTGTTTCTGCACTACAACTG	CCAACGATGCCAGTATATCGC	CP022117.1_csgB	Macclesfield	ST-1643	2875946	2876076	2875969	2876055
csgB	WGAMPL_CP022138.1_csgB	CGACTGTTTCTGCACTACAACTG	CCAACGATGCCAGTATATCGC	CP022138.1_csgB	Waycross	SA20041608	2806287	2806417	2806310	2806396
csgB	WGAMPL_CP022139.1_csgB	CCAACGATGCCAGTATATCGC	CGACTGTTTCTGCACTACAACTG	CP022139.1_csgB	salamae 55:k:z39	NA	2022141	2022271	2022162	2022248
csgB	WGAMPL_CP022450.1_csgB	CGACTGTTTCTGCACTACAACTG	CCAACGATGCCAGTATATCGC	CP022450.1_csgB	Indiana	D90	2853058	2853188	2853081	2853167
csgB	WGAMPL_CP022489.1_csgB	CGACTGTTTCTGCACTACAACTG	CCAACGATGCCAGTATATCGC	CP022489.1_csgB	Mbandaka	SA20026234	1957675	1957805	1957698	1957784
csgB	WGAMPL_CP022490.1_csgB	CGACTGTTTCTGCACTACAACTG	CCAACGATGCCAGTATATCGC	CP022490.1_csgB	Braenderup	SA20026289	2298298	2298428	2298321	2298407
csgB	WGAMPL_CP022491.1_csgB	CGACTGTTTCTGCACTACAACTG	CCAACGATGCCAGTATATCGC	CP022491.1_csgB	Saintpaul	SA20031783	3355267	3355397	3355290	3355376
csgB	WGAMPL_CP022494.1_csgB	CGACTGTTTCTGCACTACAACTG	CCAACGATGCCAGTATATCGC	CP022494.1_csgB	Derby	SA20035215	4645938	4646068	4645961	4646047
csgB	WGAMPL_CP022497.1_csgB	CCAACGATGCCAGTATATCGC	CGACTGTTTCTGCACTACAACTG	CP022497.1_csgB	Manhattan	SA20084699	2834291	2834421	2834312	2834398
csgB	WGAMPL_CP022500.1_csgB	CCAACGATGCCAGTATATCGC	CGACTGTTTCTGCACTACAACTG	CP022500.1_csgB	Kentucky	SA20030505	236660	236790	236681	236767
csgB	WGAMPL_CP022503.1_csgB	CGACTGTTTCTGCACTACAACTG	CCAACGATGCCAGTATATCGC	CP022503.1_csgB	Hvittingfoss	SA20014981	1602675	1602805	1602698	1602784
csgB	WGAMPL_CP024165.1_csgB	CGACTGTTTCTGCACTACAACTG	CCAACGATGCCAGTATATCGC	CP024165.1_csgB	Gaminara	CFSAN070644	2841825	2841955	2841848	2841934
csgB	WGAMPL_HF937208.1_csgB	CCAACGATGCCAGTATATCGC	CGACTGTTTCTGCACTACAACTG	HF937208.1_csgB	Typhimurium	DT104	1212206	1212336	1212227	1212313
csgB	WGAMPL_HF969015.2_csgB	CCAACGATGCCAGTATATCGC	CGACTGTTTCTGCACTACAACTG	HF969015.2_csgB	Bovismorbificans	3114	1133496	1133626	1133517	1133603
csgB	WGAMPL_LN649235.1_csgB	CCAACGATGCCAGTATATCGC	CGACTGTTTCTGCACTACAACTG	LN649235.1_csgB	Infantis	NA	1134702	1134832	1134723	1134809
csgB	WGAMPL_LN868943.1_csgB	CCAACGATGCCAGTATATCGC	CGACTGTTTCTGCACTACAACTG	LN868943.1_csgB	Senftenberg	NCTC10384	1276188	1276318	1276209	1276295
csgB	WGAMPL_LN890520.1_csgB	CCAACGATGCCAGTATATCGC	CGACTGTTTCTGCACTACAACTG	LN890520.1_csgB	Weltevreden	NA	1366977	1367107	1366998	1367084
csgB	WGAMPL_LT571437.1_csgB	CGACTGTTTCTGCACTACAACTG	CCAACGATGCCAGTATATCGC	LT571437.1_csgB	Java	NCTC5706	2812766	2812896	2812789	2812875
csgC	WGAMPL_NC_003197.2_csgC	TTGCTCCTTGCCGCACTTTCAAATC	TGTTTTTGCTGTGTATGGCTTTG	NC_003197.2_csgC	Typhimurium	LT2	1232148	1232314	1232173	1232291
csgC	WGAMPL_NC_003198.1_csgC	TTGCTCCTTGCCGCACTTTCAAATC	TGTTTTTGCTGTGTATGGCTTTG	NC_003198.1_csgC	Typhi	CT18	1142435	1142601	1142460	1142578
csgC	WGAMPL_NC_011080.1_csgC	TTGCTCCTTGCCGCACTTTCAAATC	TGTTTTTGCTGTGTATGGCTTTG	NC_011080.1_csgC	Newport	SL254	1233946	1234112	1233971	1234089
csgC	WGAMPL_NC_011274.1_csgC	TGTTTTTGCTGTGTATGGCTTTG	TTGCTCCTTGCCGCACTTTCAAATC	NC_011274.1_csgC	Gallinarum	287/91	2039110	2039276	2039133	2039251
csgC	WGAMPL_NC_011294.1_csgC	TGTTTTTGCTGTGTATGGCTTTG	TTGCTCCTTGCCGCACTTTCAAATC	NC_011294.1_csgC	Enteritidis	P125109	2006364	2006530	2006387	2006505
csgC	WGAMPL_AE017220.1_csgC	TTGCTCCTTGCCGTACTTTCAAATC	TGTTTTTGCTGTGTATGGCTTTG	AE017220.1_csgC	Choleraesuis	SC-B67	1212244	1212410	1212269	1212387
csgC	WGAMPL_CM001471.1_csgC	TTGCTCCTTGCCGCACTTTCAAATC	TGTTTTTGCTGTGTATGGCTTTG	CM001471.1_csgC	houtenae	ATCC BAA-1581	1057711	1057877	1057736	1057854
csgC	WGAMPL_CP000026.1_csgC	TGTTTTTGCTGTGTATGGCTTTG	TTGCTCCTTGCCGCACTTTCAAATC	CP000026.1_csgC	Paratyphi A	ATCC 9150	1766551	1766717	1766574	1766692
csgC	WGAMPL_CP000857.1_csgC	TGTTTTTGCTGTGTATGGCTTTG	TTGCTCCTTGCCGTACTTTCAAATC	CP000857.1_csgC	Paratyphi C	RKS4594	2643325	2643491	2643348	2643466
csgC	WGAMPL_CP000886.1_csgC	TGTTTTTGCTGTGTATGGCTTTG	TTGCTCCTTGCCGCACTTTCAAATC	CP000886.1_csgC	Paratyphi B	SPB7	1976275	1976441	1976298	1976416
csgC	WGAMPL_CP001120.1_csgC	TTGCTCCTTGCCGCACTTTCAAATC	TGTTTTTGCTGTGTATGGCTTTG	CP001120.1_csgC	Heidelberg	SL476	1236507	1236673	1236532	1236650
csgC	WGAMPL_CP001127.1_csgC	TTGCTCCTTGCCGCACTTTCAAATC	TGTTTTTGCTGTGTATGGCTTTG	CP001127.1_csgC	Schwarzengrund	CVM19633	1190467	1190633	1190492	1190610
csgC	WGAMPL_CP001138.1_csgC	TGTTTTTGCTGTGTATGGCTTTG	TTGCTCCTTGCCGCACTTTCAAATC	CP001138.1_csgC	Agona	SL483	1981791	1981957	1981814	1981932
csgC	WGAMPL_CP001144.1_csgC	TGTTTTTGCTGTGTATGGCTTTG	TTGCTCCTTGCCGCACTTTCAAATC	CP001144.1_csgC	Dublin	CT_02021853	2134672	2134838	2134695	2134813
csgC	WGAMPL_CP004027.1_csgC	TGTTTTTGCTGTGTATGGCTTTG	TTGCTCCTTGCCGCACTTTCAAATC	CP004027.1_csgC	Javiana	CFSAN001992	1140234	1140400	1140257	1140375
csgC	WGAMPL_CP006048.1_csgC	TGTTTTTGCTGTGTATGGCTTTG	TTGCTCCTTGCCGCACTTTCAAATC	CP006048.1_csgC	Typhimurium var. 5-	CFSAN001921	2332745	2332911	2332768	2332886
csgC	WGAMPL_CP006053.1_csgC	TGTTTTTGCTGTGTATGGCTTTG	TTGCTCCTTGCCGCACTTTCAAATC	CP006053.1_csgC	Bareilly	CFSAN000189	2804542	2804708	2804565	2804683
csgC	WGAMPL_CP006055.1_csgC	TTGCTCCTTGCCGCACTTTCAAATC	TGTTTTTGCTGTGTATGGCTTTG	CP006055.1_csgC	Cubana	CFSAN002050	2195073	2195239	2195098	2195216
csgC	WGAMPL_CP006602.1_csgC	TTGCTCCTTGCCGCACTTTCAAATC	TGTTTTTGCTGTGTATGGCTTTG	CP006602.1_csgC	4,[5],12:i:-	08-1736	2477346	2477512	2477371	2477489
csgC	WGAMPL_CP006693.1_csgC	TGTTTTTGCTGTGTATGGCTTTG	TTGCTCCTTGCCGCACTTTCAAATC	CP006693.1_csgC	arizonae 62:z36:-	RKS2983	1815717	1815883	1815740	1815858
csgC	WGAMPL_CP006717.1_csgC	TTGCTCCTTGCCGCACTTTCAAATC	TGTTTTTGCTGTGTATGGCTTTG	CP006717.1_csgC	Thompson	RM6836	1198197	1198363	1198222	1198340
csgC	WGAMPL_CP007505.1_csgC	TTGCTCCTTGCCGCACTTTCAAATC	TGTTTTTGCTGTGTATGGCTTTG	CP007505.1_csgC	Tennessee	TXSC_TXSC08-19	2634331	2634497	2634356	2634474
csgC	WGAMPL_CP007530.1_csgC	TTGCTCCTTGCCGCACTTTCAAATC	TGTTTTTGCTGTGTATGGCTTTG	CP007530.1_csgC	Montevideo	507440-20	790001	790167	790026	790144
csgC	WGAMPL_CP007531.1_csgC	TGTTTTTGCTGTGTATGGCTTTG	TTGCTCCTTGCCGCACTTTCAAATC	CP007531.1_csgC	Anatum	ATCC BAA-1592	1129144	1129310	1129167	1129285
csgC	WGAMPL_CP007532.1_csgC	TTGCTCCTTGCCGCACTTTCAAATC	TGTTTTTGCTGTGTATGGCTTTG	CP007532.1_csgC	Abaetetuba	ATCC 35640	2965346	2965512	2965371	2965489
csgC	WGAMPL_CP007533.1_csgC	TTGCTCCTTGCCGCACTTTCAAATC	TGTTTTTGCTGTGTATGGCTTTG	CP007533.1_csgC	Bredeney	CFSAN001080	723733	723899	723758	723876
csgC	WGAMPL_CP007534.1_csgC	TTGCTCCTTGCCGCACTTTCAAATC	TGTTTTTGCTGTGTATGGCTTTG	CP007534.1_csgC	Abony	14	3093544	3093710	3093569	3093687
csgC	WGAMPL_CP012346.1_csgC	TGTTTTTGCTGTGTATGGCTTTG	TTGCTCCTTGCCGCACTTTCAAATC	CP012346.1_csgC	Panama	ATCC 7378	2715837	2716003	2715860	2715978
csgC	WGAMPL_CP012347.1_csgC	TTGCTCCTTGCCGCACTTTCAAATC	TGTTTTTGCTGTGTATGGCTTTG	CP012347.1_csgC	Pullorum	ATCC 9120	1870910	1871076	1870935	1871053
csgC	WGAMPL_CP012349.1_csgC	TTGCTCCTTGCCGCACTTTCAAATC	TGTTTTTGCTGTGTATGGCTTTG	CP012349.1_csgC	Sloterdijk	ATCC 15791	1872582	1872748	1872607	1872725
csgC	WGAMPL_CP012833.1_csgC	TTGCTCCTTGCCGCACTTTCAAATC	TGTTTTTGCTGTGTATGGCTTTG	CP012833.1_csgC	Cerro	CFSAN001588	1819828	1819994	1819853	1819971
csgC	WGAMPL_CP017719.1_csgC	TGTTTTTGCTGTGTATGGCTTTG	TTGCTCCTTGCCGCACTTTCAAATC	CP017719.1_csgC	Hayindogo	CFSAN050752	2784315	2784481	2784338	2784456
csgC	WGAMPL_CP017723.1_csgC	TGTTTTTGCTGTGTATGGCTTTG	TTGCTCCTTGCCGCACTTTCAAATC	CP017723.1_csgC	Stanleyville	SARB61	2813635	2813801	2813658	2813776
csgC	WGAMPL_CP019116.1_csgC	TTGCTCCTTGCCGCACTTTCAAATC	TGTTTTTGCTGTGTATGGCTTTG	CP019116.1_csgC	Antsalova	S01-0511	1117961	1118127	1117986	1118104
csgC	WGAMPL_CP019177.1_csgC	TGTTTTTGCTGTGTATGGCTTTG	TTGCTCCTTGCCGCACTTTCAAATC	CP019177.1_csgC	Albany	ATCC 51960	2833162	2833328	2833185	2833303
csgC	WGAMPL_CP019178.1_csgC	TGTTTTTGCTGTGTATGGCTTTG	TTGCTCCTTGCCGCACTTTCAAATC	CP019178.1_csgC	Chester	ATCC 11997	2732887	2733053	2732910	2733028
csgC	WGAMPL_CP019181.1_csgC	TGTTTTTGCTGTGTATGGCTTTG	TTGCTCCTTGCCGCACTTTCAAATC	CP019181.1_csgC	Inverness	ATCC 10720	1820584	1820750	1820607	1820725
csgC	WGAMPL_CP019183.1_csgC	TGTTTTTGCTGTGTATGGCTTTG	TTGCTCCTTGCCGCACTTTCAAATC	CP019183.1_csgC	Mbandaka	ATCC 51958	2908110	2908276	2908133	2908251
csgC	WGAMPL_CP019184.1_csgC	TGTTTTTGCTGTGTATGGCTTTG	TTGCTCCTTGCCGCACTTTCAAATC	CP019184.1_csgC	Minnesota	ATCC 49284	2684420	2684586	2684443	2684561
csgC	WGAMPL_CP019186.1_csgC	TGTTTTTGCTGTGTATGGCTTTG	TTGCTCCTTGCCGCACTTTCAAATC	CP019186.1_csgC	Pomona	ATCC 10729	2613114	2613280	2613137	2613255
csgC	WGAMPL_CP019189.1_csgC	TGTTTTTGCTGTGTATGGCTTTG	TTGCTCCTTGCCGCACTTTCAAATC	CP019189.1_csgC	Poona	ATCC BAA-1673	2775533	2775699	2775556	2775674
csgC	WGAMPL_CP019192.1_csgC	TGTTTTTGCTGTGTATGGCTTTG	TTGCTCCTTGCCGCACTTTCAAATC	CP019192.1_csgC	Rubislaw	ATCC 10717	2710035	2710201	2710058	2710176
csgC	WGAMPL_CP019201.1_csgC	TGTTTTTGCTGTGTATGGCTTTG	TTGCTCCTTGCCGCACTTTCAAATC	CP019201.1_csgC	Muenster	420	2797504	2797670	2797527	2797645
csgC	WGAMPL_CP019403.1_csgC	TTGCTCCTTGCCGCACTTTCAAATC	TGTTTTTGCTGTGTATGGCTTTG	CP019403.1_csgC	Apapa	SA20060561	1168804	1168970	1168829	1168947
csgC	WGAMPL_CP019404.1_csgC	TTGCTCCTTGCCGCACTTTCAAATC	TGTTTTTGCTGTGTATGGCTTTG	CP019404.1_csgC	Newport	SA20113257	1190120	1190286	1190145	1190263
csgC	WGAMPL_CP019405.1_csgC	TGTTTTTGCTGTGTATGGCTTTG	TTGCTCCTTGCCGCACTTTCAAATC	CP019405.1_csgC	Bergen	ST350	2145593	2145759	2145616	2145734
csgC	WGAMPL_CP019406.1_csgC	TGTTTTTGCTGTGTATGGCTTTG	TTGCTCCTTGCCGCACTTTCAAATC	CP019406.1_csgC	Blegdam	S-1824	2082885	2083051	2082908	2083026
csgC	WGAMPL_CP019407.1_csgC	TGTTTTTGCTGTGTATGGCTTTG	TTGCTCCTTGCCGCACTTTCAAATC	CP019407.1_csgC	Borreze	SA20041063	1995150	1995316	1995173	1995291
csgC	WGAMPL_CP019408.1_csgC	TTGCTCCTTGCCGCACTTTCAAATC	TGTTTTTGCTGTGTATGGCTTTG	CP019408.1_csgC	Crossness	1422-74	1202684	1202850	1202709	1202827
csgC	WGAMPL_CP019409.1_csgC	TTGCTCCTTGCCGCACTTTCAAATC	TGTTTTTGCTGTGTATGGCTTTG	CP019409.1_csgC	Djakarta	S-1087	1208692	1208858	1208717	1208835
csgC	WGAMPL_CP019410.1_csgC	TTGCTCCTTGCCGCACTTTCAAATC	TGTTTTTGCTGTGTATGGCTTTG	CP019410.1_csgC	Hillingdon	N1529-D3	1101466	1101632	1101491	1101609
csgC	WGAMPL_CP019411.1_csgC	TTGCTCCTTGCCGCACTTTCAAATC	TGTTTTTGCTGTGTATGGCTTTG	CP019411.1_csgC	Johannesburg	ST203	1125408	1125574	1125433	1125551
csgC	WGAMPL_CP019412.1_csgC	TTGCTCCTTGCCGCACTTTCAAATC	TGTTTTTGCTGTGTATGGCTTTG	CP019412.1_csgC	Koessen	S-1501	1076355	1076521	1076380	1076498
csgC	WGAMPL_CP019413.1_csgC	TGTTTTTGCTGTGTATGGCTTTG	TTGCTCCTTGCCGCACTTTCAAATC	CP019413.1_csgC	Krefeld	SA20030536	2176175	2176341	2176198	2176316
csgC	WGAMPL_CP019414.1_csgC	TTGCTCCTTGCCGCACTTTCAAATC	TGTTTTTGCTGTGTATGGCTTTG	CP019414.1_csgC	Manchester	ST278	1077328	1077494	1077353	1077471
csgC	WGAMPL_CP019415.1_csgC	TGTTTTTGCTGTGTATGGCTTTG	TTGCTCCTTGCCGCACTTTCAAATC	CP019415.1_csgC	Moscow	S-1843	2082907	2083073	2082930	2083048
csgC	WGAMPL_CP019416.1_csgC	TGTTTTTGCTGTGTATGGCTTTG	TTGCTCCTTGCCGCACTTTCAAATC	CP019416.1_csgC	Nitra	S-1687	2006703	2006869	2006726	2006844
csgC	WGAMPL_CP019417.1_csgC	TTGCTCCTTGCCGCACTTTCAAATC	TGTTTTTGCTGTGTATGGCTTTG	CP019417.1_csgC	Wandsworth	SA20092095	1180217	1180383	1180242	1180360
csgC	WGAMPL_CP019418.1_csgC	TTGCTCCTTGCCGCACTTTCAAATC	TGTTTTTGCTGTGTATGGCTTTG	CP019418.1_csgC	Yovokome	S-1850	1144309	1144475	1144334	1144452
csgC	WGAMPL_CP022015.1_csgC	TTGCTCCTTGCCGCACTTTCAAATC	TGTTTTTGCTGTGTATGGCTTTG	CP022015.1_csgC	India	SA20085604	1683112	1683278	1683137	1683255
csgC	WGAMPL_CP022034.1_csgC	TGTTTTTGCTGTGTATGGCTTTG	TTGCTCCTTGCCGCACTTTCAAATC	CP022034.1_csgC	Onderstepoort	SA20060086	2815259	2815425	2815282	2815400
csgC	WGAMPL_CP022116.1_csgC	TTGCTCCTTGCCGCACTTTCAAATC	TGTTTTTGCTGTGTATGGCTTTG	CP022116.1_csgC	Ouakam	SA20034636	1957331	1957497	1957356	1957474
csgC	WGAMPL_CP022117.1_csgC	TGTTTTTGCTGTGTATGGCTTTG	TTGCTCCTTGCCGCACTTTCAAATC	CP022117.1_csgC	Macclesfield	ST-1643	2875180	2875346	2875203	2875321
csgC	WGAMPL_CP022138.1_csgC	TGTTTTTGCTGTGTATGGCTTTG	TTGCTCCTTGCCGCACTTTCAAATC	CP022138.1_csgC	Waycross	SA20041608	2805520	2805686	2805543	2805661
csgC	WGAMPL_CP022139.1_csgC	TTGCTTCTTGCCGCACTTTCAAATC	TGTTTTTGCTGTGTATGGCTTTG	CP022139.1_csgC	salamae 55:k:z39	NA	2022872	2023038	2022897	2023015
csgC	WGAMPL_CP022450.1_csgC	TGTTTTTGCTGTGTATGGCTTTG	TTGCTCCTTGCCGCACTTTCAAATC	CP022450.1_csgC	Indiana	D90	2852291	2852457	2852314	2852432
csgC	WGAMPL_CP022489.1_csgC	TGTTTTTGCTGTGTATGGCTTTG	TTGCTCCTTGCCGCACTTTCAAATC	CP022489.1_csgC	Mbandaka	SA20026234	1956908	1957074	1956931	1957049
csgC	WGAMPL_CP022490.1_csgC	TGTTTTTGCTGTGTATGGCTTTG	TTGCTCCTTGCCGCACTTTCAAATC	CP022490.1_csgC	Braenderup	SA20026289	2297531	2297697	2297554	2297672
csgC	WGAMPL_CP022491.1_csgC	TGTTTTTGCTGTGTATGGCTTTG	TTGCTCCTTGCCGCACTTTCAAATC	CP022491.1_csgC	Saintpaul	SA20031783	3354500	3354666	3354523	3354641
csgC	WGAMPL_CP022494.1_csgC	TGTTTTTGCTGTGTATGGCTTTG	TTGCTCCTTGCCGCACTTTCAAATC	CP022494.1_csgC	Derby	SA20035215	4645171	4645337	4645194	4645312
csgC	WGAMPL_CP022497.1_csgC	TTGCTCCTTGCCGCACTTTCAAATC	TGTTTTTGCTGTGTATGGCTTTG	CP022497.1_csgC	Manhattan	SA20084699	2835022	2835188	2835047	2835165
csgC	WGAMPL_CP022500.1_csgC	TTGCTCCTTGCCGCACTTTCAAATC	TGTTTTTGCTGTGTATGGCTTTG	CP022500.1_csgC	Kentucky	SA20030505	237391	237557	237416	237534
csgC	WGAMPL_CP022503.1_csgC	TGTTTTTGCTGTGTATGGCTTTG	TTGCTCCTTGCCGCACTTTCAAATC	CP022503.1_csgC	Hvittingfoss	SA20014981	1601908	1602074	1601931	1602049
csgC	WGAMPL_CP024165.1_csgC	TGTTTTTGCTGTGTATGGCTTTG	TTGCTCCTTGCCGCACTTTCAAATC	CP024165.1_csgC	Gaminara	CFSAN070644	2841058	2841224	2841081	2841199
csgC	WGAMPL_HF937208.1_csgC	TTGCTCCTTGCCGCACTTTCAAATC	TGTTTTTGCTGTGTATGGCTTTG	HF937208.1_csgC	Typhimurium	DT104	1212937	1213103	1212962	1213080
csgC	WGAMPL_HF969015.2_csgC	TTGCTCCTTGCCGCACTTTCAAATC	TGTTTTTGCTGTGTATGGCTTTG	HF969015.2_csgC	Bovismorbificans	3114	1134227	1134393	1134252	1134370
csgC	WGAMPL_LN649235.1_csgC	TTGCTCCTTGCCGCACTTTCAAATC	TGTTTTTGCTGTGTATGGCTTTG	LN649235.1_csgC	Infantis	NA	1135433	1135599	1135458	1135576
csgC	WGAMPL_LN868943.1_csgC	TTGCTCCTTGCCGCACTTTCAAATC	TGTTTTTGCTGTGTATGGCTTTG	LN868943.1_csgC	Senftenberg	NCTC10384	1276919	1277085	1276944	1277062
csgC	WGAMPL_LN890520.1_csgC	TTGCTCCTTGCCGCACTTTCAAATC	TGTTTTTGCTGTGTATGGCTTTG	LN890520.1_csgC	Weltevreden	NA	1367708	1367874	1367733	1367851
csgC	WGAMPL_LT571437.1_csgC	TGTTTTTGCTGTGTATGGCTTTG	TTGCTCCTTGCCGCACTTTCAAATC	LT571437.1_csgC	Java	NCTC5706	2811999	2812165	2812022	2812140
csgD	WGAMPL_NC_003197.2_csgD	ACGCCGTTAATATGAGGCCAGTTTT	ATGAAGTCCATAGTAGTCATGGTCA	NC_003197.2_csgD	Typhimurium	LT2	1230048	1230360	1230073	1230335
csgD	WGAMPL_NC_003198.1_csgD	ACGCCGTTAATATGAGGCCAGTTTT	ATGAAGTCCATAGTAGTCATGGTCA	NC_003198.1_csgD	Typhi	CT18	1140334	1140646	1140359	1140621
csgD	WGAMPL_NC_011080.1_csgD	ACGCCGTTAATATGAGGCCAGTTTT	ATGAAGTCCATAGTAGTCATGGTCA	NC_011080.1_csgD	Newport	SL254	1231846	1232158	1231871	1232133
csgD	WGAMPL_NC_011274.1_csgD	ATGAAGTCCATAGTAGTCATGGTCA	ACGCCGTTAATATGAGGCCAGTTTT	NC_011274.1_csgD	Gallinarum	287/91	2041064	2041376	2041089	2041351
csgD	WGAMPL_NC_011294.1_csgD	ATGAAGTCCATAGTAGTCATGGTCA	ACGCCGTTAATATGAGGCCAGTTTT	NC_011294.1_csgD	Enteritidis	P125109	2008318	2008630	2008343	2008605
csgD	WGAMPL_AE017220.1_csgD	ACGCCGTTAATATGAGGCCAGTTTT	ATGAAGTCCATAGTAGTCATGGTCA	AE017220.1_csgD	Choleraesuis	SC-B67	1210144	1210456	1210169	1210431
csgD	WGAMPL_CM001471.1_csgD	ACGCCGTTAATATGAGGCCAGTTTT	ATGAAGTCCATAGTAGTCATGGTCA	CM001471.1_csgD	houtenae	ATCC BAA-1581	1055613	1055925	1055638	1055900
csgD	WGAMPL_CP000026.1_csgD	ATGAAGTCCATAGTAGTCATGGTCA	ACGCCGTTAATATGAGGCCAGTTTT	CP000026.1_csgD	Paratyphi A	ATCC 9150	1768505	1768817	1768530	1768792
csgD	WGAMPL_CP000857.1_csgD	ATGAAGTCCATAGTAGTCATGGTCA	ACGCCGTTAATATGAGGCCAGTTTT	CP000857.1_csgD	Paratyphi C	RKS4594	2645279	2645591	2645304	2645566
csgD	WGAMPL_CP000886.1_csgD	ATGAAGTCCATAGTAGTCATGGTCA	ACGCCGTTAATATGAGGCCAGTTTT	CP000886.1_csgD	Paratyphi B	SPB7	1978229	1978541	1978254	1978516
csgD	WGAMPL_CP001120.1_csgD	ACGCCGTTAATATGAGGCCAGTTTT	ATGAAGTCCATAGTAGTCATGGTCA	CP001120.1_csgD	Heidelberg	SL476	1234408	1234720	1234433	1234695
csgD	WGAMPL_CP001127.1_csgD	ACGCCGTTAATATGAGGCCAGTTTT	ATGAAGTCCATAGTAGTCATGGTCA	CP001127.1_csgD	Schwarzengrund	CVM19633	1188366	1188678	1188391	1188653
csgD	WGAMPL_CP001138.1_csgD	ATGAAGTCCATAGTAGTCATGGTCA	ACGCCGTTAATATGAGGCCAGTTTT	CP001138.1_csgD	Agona	SL483	1983745	1984057	1983770	1984032
csgD	WGAMPL_CP001144.1_csgD	ATGAAGTCCATAGTAGTCATGGTCA	ACGCCGTTAATATGAGGCCAGTTTT	CP001144.1_csgD	Dublin	CT_02021853	2136626	2136938	2136651	2136913
csgD	WGAMPL_CP004027.1_csgD	ATGAAGTCCATAGTAGTCATGGTCA	ACGCCGTTAATATGAGGCCAGTTTT	CP004027.1_csgD	Javiana	CFSAN001992	1142187	1142499	1142212	1142474
csgD	WGAMPL_CP006048.1_csgD	ATGAAGTCCATAGTAGTCATGGTCA	ACGCCGTTAATATGAGGCCAGTTTT	CP006048.1_csgD	Typhimurium var. 5-	CFSAN001921	2334699	2335011	2334724	2334986
csgD	WGAMPL_CP006053.1_csgD	ATGAAGTCCATAGTAGTCATGGTCA	ACGCCGTTAATATGAGGCCAGTTTT	CP006053.1_csgD	Bareilly	CFSAN000189	2806496	2806808	2806521	2806783
csgD	WGAMPL_CP006055.1_csgD	ACGCCGTTAATATGAGGCCAGTTTT	ATGAAGTCCATAGTAGTCATGGTCA	CP006055.1_csgD	Cubana	CFSAN002050	2192973	2193285	2192998	2193260
csgD	WGAMPL_CP006602.1_csgD	ACGCCGTTAATATGAGGCCAGTTTT	ATGAAGTCCATAGTAGTCATGGTCA	CP006602.1_csgD	4,[5],12:i:-	08-1736	2475246	2475558	2475271	2475533
csgD	WGAMPL_CP006693.1_csgD	ATGAAGTCCATAGTAGTCATGGTCA	ACGCCGTTAATATGAGGCCAGTTTT	CP006693.1_csgD	arizonae 62:z36:-	RKS2983	1817630	1817941	1817655	1817916
csgD	WGAMPL_CP006717.1_csgD	ACGCCGTTAATATGAGGCCAGTTTT	ATGAAGTCCATAGTAGTCATGGTCA	CP006717.1_csgD	Thompson	RM6836	1196097	1196409	1196122	1196384
csgD	WGAMPL_CP007505.1_csgD	ACGCCGTTAATATGAGGCCAGTTTT	ATGAAGTCCATAGTAGTCATGGTCA	CP007505.1_csgD	Tennessee	TXSC_TXSC08-19	2632231	2632543	2632256	2632518
csgD	WGAMPL_CP007530.1_csgD	ACGCCGTTAATATGAGGCCAGTTTT	ATGAAGTCCATAGTAGTCATGGTCA	CP007530.1_csgD	Montevideo	507440-20	787901	788213	787926	788188
csgD	WGAMPL_CP007531.1_csgD	ATGAAGTCCATAGTAGTCATGGTCA	ACGCCGTTAATATGAGGCCAGTTTT	CP007531.1_csgD	Anatum	ATCC BAA-1592	1131098	1131410	1131123	1131385
csgD	WGAMPL_CP007532.1_csgD	ACGCCGTTAATATGAGGCCAGTTTT	ATGAAGTCCATAGTAGTCATGGTCA	CP007532.1_csgD	Abaetetuba	ATCC 35640	2963246	2963558	2963271	2963533
csgD	WGAMPL_CP007533.1_csgD	ACGCCGTTAATATGAGGCCAGTTTT	ATGAAGTCCATAGTAGTCATGGTCA	CP007533.1_csgD	Bredeney	CFSAN001080	721633	721945	721658	721920
csgD	WGAMPL_CP007534.1_csgD	ACGCCGTTAATATGAGGCCAGTTTT	ATGAAGTCCATAGTAGTCATGGTCA	CP007534.1_csgD	Abony	14	3091444	3091756	3091469	3091731
csgD	WGAMPL_CP012346.1_csgD	ATGAAGTCCATAGTAGTCATGGTCA	ACGCCGTTAATATGAGGCCAGTTTT	CP012346.1_csgD	Panama	ATCC 7378	2717791	2718103	2717816	2718078
csgD	WGAMPL_CP012347.1_csgD	ACGCCGTTAATATGAGGCCAGTTTT	ATGAAGTCCATAGTAGTCATGGTCA	CP012347.1_csgD	Pullorum	ATCC 9120	1868810	1869122	1868835	1869097
csgD	WGAMPL_CP012349.1_csgD	ACGCCGTTAATATGAGGCCAGTTTT	ATGAAGTCCATAGTAGTCATGGTCA	CP012349.1_csgD	Sloterdijk	ATCC 15791	1870482	1870794	1870507	1870769
csgD	WGAMPL_CP012833.1_csgD	ACGCCGTTAATATGAGGCCAGTTTT	ATGAAGTCCATAGTAGTCATGGTCA	CP012833.1_csgD	Cerro	CFSAN001588	1817728	1818040	1817753	1818015
csgD	WGAMPL_CP017719.1_csgD	ATGAAGTCCATAGTAGTCATGGTCA	ACGCCGTTAATATGAGGCCAGTTTT	CP017719.1_csgD	Hayindogo	CFSAN050752	2786269	2786581	2786294	2786556
csgD	WGAMPL_CP017723.1_csgD	ATGAAGTCCATAGTAGTCATGGTCA	ACGCCGTTAATATGAGGCCAGTTTT	CP017723.1_csgD	Stanleyville	SARB61	2815589	2815901	2815614	2815876
csgD	WGAMPL_CP019116.1_csgD	ACGCCGTTAATATGAGGCCAGTTTT	ATGAAGTCCATAGTAGTCATGGTCA	CP019116.1_csgD	Antsalova	S01-0511	1115861	1116173	1115886	1116148
csgD	WGAMPL_CP019177.1_csgD	ATGAAGTCCATAGTAGTCATGGTCA	ACGCCGTTAATATGAGGCCAGTTTT	CP019177.1_csgD	Albany	ATCC 51960	2835116	2835428	2835141	2835403
csgD	WGAMPL_CP019178.1_csgD	ATGAAGTCCATAGTAGTCATGGTCA	ACGCCGTTAATATGAGGCCAGTTTT	CP019178.1_csgD	Chester	ATCC 11997	2734841	2735153	2734866	2735128
csgD	WGAMPL_CP019181.1_csgD	ATGAAGTCCATAGTAGTCATGGTCA	ACGCCGTTAATATGAGGCCAGTTTT	CP019181.1_csgD	Inverness	ATCC 10720	1822537	1822849	1822562	1822824
csgD	WGAMPL_CP019183.1_csgD	ATGAAGTCCATAGTAGTCATGGTCA	ACGCCGTTAATATGAGGCCAGTTTT	CP019183.1_csgD	Mbandaka	ATCC 51958	2910064	2910376	2910089	2910351
csgD	WGAMPL_CP019184.1_csgD	ATGAAGTCCATAGTAGTCATGGTCA	ACGCCGTTAATATGAGGCCAGTTTT	CP019184.1_csgD	Minnesota	ATCC 49284	2686374	2686686	2686399	2686661
csgD	WGAMPL_CP019186.1_csgD	ATGAAGTCCATAGTAGTCATGGTCA	ACGCCGTTAATATGAGGCCAGTTTT	CP019186.1_csgD	Pomona	ATCC 10729	2615068	2615380	2615093	2615355
csgD	WGAMPL_CP019189.1_csgD	ATGAAGTCCATAGTAGTCATGGTCA	ACGCCGTTAATATGAGGCCAGTTTT	CP019189.1_csgD	Poona	ATCC BAA-1673	2777487	2777799	2777512	2777774
csgD	WGAMPL_CP019192.1_csgD	ATGAAGTCCATAGTAGTCATGGTCA	ACGCCGTTAATATGAGGCCAGTTTT	CP019192.1_csgD	Rubislaw	ATCC 10717	2711989	2712301	2712014	2712276
csgD	WGAMPL_CP019201.1_csgD	ATGAAGTCCATAGTAGTCATGGTCA	ACGCCGTTAATATGAGGCCAGTTTT	CP019201.1_csgD	Muenster	420	2799460	2799772	2799485	2799747
csgD	WGAMPL_CP019403.1_csgD	ACGCCGTTAATATGAGGCCAGTTTT	ATGAAGTCCATAGTAGTCATGGTCA	CP019403.1_csgD	Apapa	SA20060561	1166704	1167016	1166729	1166991
csgD	WGAMPL_CP019404.1_csgD	ACGCCGTTAATATGAGGCCAGTTTT	ATGAAGTCCATAGTAGTCATGGTCA	CP019404.1_csgD	Newport	SA20113257	1188020	1188332	1188045	1188307
csgD	WGAMPL_CP019405.1_csgD	ATGAAGTCCATAGTAGTCATGGTCA	ACGCCGTTAATATGAGGCCAGTTTT	CP019405.1_csgD	Bergen	ST350	2147547	2147859	2147572	2147834
csgD	WGAMPL_CP019406.1_csgD	ATGAAGTCCATAGTAGTCATGGTCA	ACGCCGTTAATATGAGGCCAGTTTT	CP019406.1_csgD	Blegdam	S-1824	2084838	2085150	2084863	2085125
csgD	WGAMPL_CP019407.1_csgD	ATGAAGTCCATAGTAGTCATGGTCA	ACGCCGTTAATATGAGGCCAGTTTT	CP019407.1_csgD	Borreze	SA20041063	1997104	1997416	1997129	1997391
csgD	WGAMPL_CP019408.1_csgD	ACGCCGTTAATATGAGGCCAGTTTT	ATGAAGTCCATAGTAGTCATGGTCA	CP019408.1_csgD	Crossness	1422-74	1200585	1200897	1200610	1200872
csgD	WGAMPL_CP019409.1_csgD	ACGCCGTTAATATGAGGCCAGTTTT	ATGAAGTCCATAGTAGTCATGGTCA	CP019409.1_csgD	Djakarta	S-1087	1206592	1206904	1206617	1206879
csgD	WGAMPL_CP019410.1_csgD	ACGCCGTTAATATGAGGCCAGTTTT	ATGAAGTCCATAGTAGTCATGGTCA	CP019410.1_csgD	Hillingdon	N1529-D3	1099366	1099678	1099391	1099653
csgD	WGAMPL_CP019411.1_csgD	ACGCCGTTAATATGAGGCCAGTTTT	ATGAAGTCCATAGTAGTCATGGTCA	CP019411.1_csgD	Johannesburg	ST203	1123307	1123619	1123332	1123594
csgD	WGAMPL_CP019412.1_csgD	ACGCCGTTAATATGAGGCCAGTTTT	ATGAAGTCCATAGTAGTCATGGTCA	CP019412.1_csgD	Koessen	S-1501	1074255	1074567	1074280	1074542
csgD	WGAMPL_CP019413.1_csgD	ATGAAGTCCATAGTAGTCATGGTCA	ACGCCGTTAATATGAGGCCAGTTTT	CP019413.1_csgD	Krefeld	SA20030536	2178129	2178441	2178154	2178416
csgD	WGAMPL_CP019414.1_csgD	ACGCCGTTAATATGAGGCCAGTTTT	ATGAAGTCCATAGTAGTCATGGTCA	CP019414.1_csgD	Manchester	ST278	1075228	1075540	1075253	1075515
csgD	WGAMPL_CP019415.1_csgD	ATGAAGTCCATAGTAGTCATGGTCA	ACGCCGTTAATATGAGGCCAGTTTT	CP019415.1_csgD	Moscow	S-1843	2084859	2085171	2084884	2085146
csgD	WGAMPL_CP019416.1_csgD	ATGAAGTCCATAGTAGTCATGGTCA	ACGCCGTTAATATGAGGCCAGTTTT	CP019416.1_csgD	Nitra	S-1687	2008657	2008969	2008682	2008944
csgD	WGAMPL_CP019417.1_csgD	ACGCCGTTAATATGAGGCCAGTTTT	ATGAAGTCCATAGTAGTCATGGTCA	CP019417.1_csgD	Wandsworth	SA20092095	1178117	1178429	1178142	1178404
csgD	WGAMPL_CP019418.1_csgD	ACGCCGTTAATATGAGGCCAGTTTT	ATGAAGTCCATAGTAGTCATGGTCA	CP019418.1_csgD	Yovokome	S-1850	1142210	1142522	1142235	1142497
csgD	WGAMPL_CP022015.1_csgD	ACGCCGTTAATATGAGGCCAGTTTT	ATGAAGTCCATAGTAGTCATGGTCA	CP022015.1_csgD	India	SA20085604	1681012	1681324	1681037	1681299
csgD	WGAMPL_CP022034.1_csgD	ATGAAGTCCATAGTAGTCATGGTCA	ACGCCGTTAATATGAGGCCAGTTTT	CP022034.1_csgD	Onderstepoort	SA20060086	2817213	2817525	2817238	2817500
csgD	WGAMPL_CP022116.1_csgD	ACGCCGTTAATATGAGGCCAGTTTT	ATGAAGTCCATAGTAGTCATGGTCA	CP022116.1_csgD	Ouakam	SA20034636	1955231	1955543	1955256	1955518
csgD	WGAMPL_CP022117.1_csgD	ATGAAGTCCATAGTAGTCATGGTCA	ACGCCGTTAATATGAGGCCAGTTTT	CP022117.1_csgD	Macclesfield	ST-1643	2877132	2877444	2877157	2877419
csgD	WGAMPL_CP022138.1_csgD	ATGAAGTCCATAGTAGTCATGGTCA	ACGCCGTTAATATGAGGCCAGTTTT	CP022138.1_csgD	Waycross	SA20041608	2807474	2807786	2807499	2807761
csgD	WGAMPL_CP022139.1_csgD	ACGCCGTTAATATGAGGCCAGTTTT	ATGAAGTCCATAGTAGTCATGGTCA	CP022139.1_csgD	salamae 55:k:z39	NA	2020772	2021084	2020797	2021059
csgD	WGAMPL_CP022450.1_csgD	ATGAAGTCCATAGTAGTCATGGTCA	ACGCCGTTAATATGAGGCCAGTTTT	CP022450.1_csgD	Indiana	D90	2854245	2854557	2854270	2854532
csgD	WGAMPL_CP022489.1_csgD	ATGAAGTCCATAGTAGTCATGGTCA	ACGCCGTTAATATGAGGCCAGTTTT	CP022489.1_csgD	Mbandaka	SA20026234	1958863	1959175	1958888	1959150
csgD	WGAMPL_CP022490.1_csgD	ATGAAGTCCATAGTAGTCATGGTCA	ACGCCGTTAATATGAGGCCAGTTTT	CP022490.1_csgD	Braenderup	SA20026289	2299485	2299797	2299510	2299772
csgD	WGAMPL_CP022491.1_csgD	ATGAAGTCCATAGTAGTCATGGTCA	ACGCCGTTAATATGAGGCCAGTTTT	CP022491.1_csgD	Saintpaul	SA20031783	3356454	3356766	3356479	3356741
csgD	WGAMPL_CP022494.1_csgD	ATGAAGTCCATAGTAGTCATGGTCA	ACGCCGTTAATATGAGGCCAGTTTT	CP022494.1_csgD	Derby	SA20035215	4647125	4647437	4647150	4647412
csgD	WGAMPL_CP022497.1_csgD	ACGCCGTTAATATGAGGCCAGTTTT	ATGAAGTCCATAGTAGTCATGGTCA	CP022497.1_csgD	Manhattan	SA20084699	2832923	2833235	2832948	2833210
csgD	WGAMPL_CP022500.1_csgD	ACGCCGTTAATATGAGGCCAGTTTT	ATGAAGTCCATAGTAGTCATGGTCA	CP022500.1_csgD	Kentucky	SA20030505	235291	235603	235316	235578
csgD	WGAMPL_CP022503.1_csgD	ATGAAGTCCATAGTAGTCATGGTCA	ACGCCGTTAATATGAGGCCAGTTTT	CP022503.1_csgD	Hvittingfoss	SA20014981	1603862	1604174	1603887	1604149
csgD	WGAMPL_CP024165.1_csgD	ATGAAGTCCATAGTAGTCATGGTCA	ACGCCGTTAATATGAGGCCAGTTTT	CP024165.1_csgD	Gaminara	CFSAN070644	2843012	2843324	2843037	2843299
csgD	WGAMPL_HF937208.1_csgD	ACGCCGTTAATATGAGGCCAGTTTT	ATGAAGTCCATAGTAGTCATGGTCA	HF937208.1_csgD	Typhimurium	DT104	1210837	1211149	1210862	1211124
csgD	WGAMPL_HF969015.2_csgD	ACGCCGTTAATATGAGGCCAGTTTT	ATGAAGTCCATAGTAGTCATGGTCA	HF969015.2_csgD	Bovismorbificans	3114	1132127	1132439	1132152	1132414
csgD	WGAMPL_LN649235.1_csgD	ACGCCGTTAATATGAGGCCAGTTTT	ATGAAGTCCATAGTAGTCATGGTCA	LN649235.1_csgD	Infantis	NA	1133333	1133645	1133358	1133620
csgD	WGAMPL_LN868943.1_csgD	ACGCCGTTAATATGAGGCCAGTTTT	ATGAAGTCCATAGTAGTCATGGTCA	LN868943.1_csgD	Senftenberg	NCTC10384	1274819	1275131	1274844	1275106
csgD	WGAMPL_LN890520.1_csgD	ACGCCGTTAATATGAGGCCAGTTTT	ATGAAGTCCATAGTAGTCATGGTCA	LN890520.1_csgD	Weltevreden	NA	1365608	1365920	1365633	1365895
csgD	WGAMPL_LT571437.1_csgD	ATGAAGTCCATAGTAGTCATGGTCA	ACGCCGTTAATATGAGGCCAGTTTT	LT571437.1_csgD	Java	NCTC5706	2813953	2814265	2813978	2814240
csgE	WGAMPL_NC_003197.2_csgE	ACGCGCTAAATCACTCGTAC	TGACCTGGATTGTAGCAGCA	NC_003197.2_csgE	Typhimurium	LT2	1229329	1229699	1229349	1229679
csgE	WGAMPL_NC_003198.1_csgE	ACGCGCTAAATCACTCGTAC	TGACCTGGATTGTAGCAGCA	NC_003198.1_csgE	Typhi	CT18	1139615	1139985	1139635	1139965
csgE	WGAMPL_NC_011080.1_csgE	ACGCGCTAAATCACTCGTAC	TGACCTGGATTGTAGCAGCA	NC_011080.1_csgE	Newport	SL254	1231127	1231497	1231147	1231477
csgE	WGAMPL_NC_011274.1_csgE	TGACCTGGATTGTAGCAGCA	ACGCGCTAAATCACTCGTAC	NC_011274.1_csgE	Gallinarum	287/91	2041725	2042095	2041745	2042075
csgE	WGAMPL_NC_011294.1_csgE	TGACCTGGATTGTAGCAGCA	ACGCGCTAAATCACTCGTAC	NC_011294.1_csgE	Enteritidis	P125109	2008979	2009349	2008999	2009329
csgE	WGAMPL_AE017220.1_csgE	ACGCGCTAAATCACTCGTAC	TGACCTGGATTGTAGCAGCA	AE017220.1_csgE	Choleraesuis	SC-B67	1209425	1209795	1209445	1209775
csgE	WGAMPL_CM001471.1_csgE	ACGCGCTAAATCACTCGTAC	TGACCTGGATTGTAGCAGCA	CM001471.1_csgE	houtenae	ATCC BAA-1581	1054894	1055264	1054914	1055244
csgE	WGAMPL_CP000026.1_csgE	TGACCTGGATTGTAGCAGCA	ACGCGCTAAATCACTCGTAC	CP000026.1_csgE	Paratyphi A	ATCC 9150	1769166	1769536	1769186	1769516
csgE	WGAMPL_CP000857.1_csgE	TGACCTGGATTGTAGCAGCA	ACGCGCTAAATCACTCGTAC	CP000857.1_csgE	Paratyphi C	RKS4594	2645940	2646310	2645960	2646290
csgE	WGAMPL_CP000886.1_csgE	TGACCTGGATTGTAGCAGCA	ACGCGCTAAATCACTCGTAC	CP000886.1_csgE	Paratyphi B	SPB7	1978890	1979260	1978910	1979240
csgE	WGAMPL_CP001120.1_csgE	ACGCGCTAAATCACTCGTAC	TGACCTGGATTGTAGCAGCA	CP001120.1_csgE	Heidelberg	SL476	1233689	1234059	1233709	1234039
csgE	WGAMPL_CP001127.1_csgE	ACGCGCTAAATCACTCGTAC	TGACCTGGATTGTAGCAGCA	CP001127.1_csgE	Schwarzengrund	CVM19633	1187647	1188017	1187667	1187997
csgE	WGAMPL_CP001138.1_csgE	TGACCTGGATTGTAGCAGCA	ACGCGCTAAATCACTCGTAC	CP001138.1_csgE	Agona	SL483	1984406	1984776	1984426	1984756
csgE	WGAMPL_CP001144.1_csgE	TGACCTGGATTGTAGCAGCA	ACGCGCTAAATCACTCGTAC	CP001144.1_csgE	Dublin	CT_02021853	2137287	2137657	2137307	2137637
csgE	WGAMPL_CP004027.1_csgE	TGACCTGGATTGTAGCAGCA	ACGCGCTAAATCACTCGTAC	CP004027.1_csgE	Javiana	CFSAN001992	1142848	1143218	1142868	1143198
csgE	WGAMPL_CP006048.1_csgE	TGACCTGGATTGTAGCAGCA	ACGCGCTAAATCACTCGTAC	CP006048.1_csgE	Typhimurium var. 5-	CFSAN001921	2335360	2335730	2335380	2335710
csgE	WGAMPL_CP006053.1_csgE	TGACCTGGATTGTAGCAGCA	ACGCGCTAAATCACTCGTAC	CP006053.1_csgE	Bareilly	CFSAN000189	2807157	2807527	2807177	2807507
csgE	WGAMPL_CP006055.1_csgE	ACGCGCTAAATCACTCGTAC	TGACCTGGATTGTAGCAGCA	CP006055.1_csgE	Cubana	CFSAN002050	2192254	2192624	2192274	2192604
csgE	WGAMPL_CP006602.1_csgE	ACGCGCTAAATCACTCGTAC	TGACCTGGATTGTAGCAGCA	CP006602.1_csgE	4,[5],12:i:-	08-1736	2474527	2474897	2474547	2474877
csgE	WGAMPL_CP006693.1_csgE	TGACCTGGATTGTAGCAGCA	ACGCGCTAAATCACTCGTAC	CP006693.1_csgE	arizonae 62:z36:-	RKS2983	1818289	1818653	1818309	1818633
csgE	WGAMPL_CP006717.1_csgE	ACGCGCTAAATCACTCGTAC	TGACCTGGATTGTAGCAGCA	CP006717.1_csgE	Thompson	RM6836	1195378	1195748	1195398	1195728
csgE	WGAMPL_CP007505.1_csgE	ACGCGCTAAATCACTCGTAC	TGACCTGGATTGTAGCAGCA	CP007505.1_csgE	Tennessee	TXSC_TXSC08-19	2631512	2631882	2631532	2631862
csgE	WGAMPL_CP007530.1_csgE	ACGCGCTAAATCACTCGTAC	TGACCTGGATTGTAGCAGCA	CP007530.1_csgE	Montevideo	507440-20	787182	787552	787202	787532
csgE	WGAMPL_CP007531.1_csgE	TGACCTGGATTGTAGCAGCA	ACGCGCTAAATCACTCGTAC	CP007531.1_csgE	Anatum	ATCC BAA-1592	1131759	1132129	1131779	1132109
csgE	WGAMPL_CP007532.1_csgE	ACGCGCTAAATCACTCGTAC	TGACCTGGATTGTAGCAGCA	CP007532.1_csgE	Abaetetuba	ATCC 35640	2962527	2962897	2962547	2962877
csgE	WGAMPL_CP007533.1_csgE	ACGCGCTAAATCACTCGTAC	TGACCTGGATTGTAGCAGCA	CP007533.1_csgE	Bredeney	CFSAN001080	720914	721284	720934	721264
csgE	WGAMPL_CP007534.1_csgE	ACGCGCTAAATCACTCGTAC	TGACCTGGATTGTAGCAGCA	CP007534.1_csgE	Abony	14	3090725	3091095	3090745	3091075
csgE	WGAMPL_CP012346.1_csgE	TGACCTGGATTGTAGCAGCA	ACGCGCTAAATCACTCGTAC	CP012346.1_csgE	Panama	ATCC 7378	2718452	2718822	2718472	2718802
csgE	WGAMPL_CP012347.1_csgE	ACGCGCTAAATCACTCGTAC	TGACCTGGATTGTAGCAGCA	CP012347.1_csgE	Pullorum	ATCC 9120	1868091	1868461	1868111	1868441
csgE	WGAMPL_CP012349.1_csgE	ACGCGCTAAATCACTCGTAC	TGACCTGGATTGTAGCAGCA	CP012349.1_csgE	Sloterdijk	ATCC 15791	1869763	1870133	1869783	1870113
csgE	WGAMPL_CP012833.1_csgE	ACGCGCTAAATCACTCGTAC	TGACCTGGATTGTAGCAGCA	CP012833.1_csgE	Cerro	CFSAN001588	1817009	1817379	1817029	1817359
csgE	WGAMPL_CP017719.1_csgE	TGACCTGGATTGTAGCAGCA	ACGCGCTAAATCACTCGTAC	CP017719.1_csgE	Hayindogo	CFSAN050752	2786930	2787300	2786950	2787280
csgE	WGAMPL_CP017723.1_csgE	TGACCTGGATTGTAGCAGCA	ACGCGCTAAATCACTCGTAC	CP017723.1_csgE	Stanleyville	SARB61	2816250	2816620	2816270	2816600
csgE	WGAMPL_CP019116.1_csgE	ACGCGCTAAATCACTCGTAC	TGACCTGGATTGTAGCAGCA	CP019116.1_csgE	Antsalova	S01-0511	1115142	1115512	1115162	1115492
csgE	WGAMPL_CP019177.1_csgE	TGACCTGGATTGTAGCAGCA	ACGCGCTAAATCACTCGTAC	CP019177.1_csgE	Albany	ATCC 51960	2835777	2836147	2835797	2836127
csgE	WGAMPL_CP019178.1_csgE	TGACCTGGATTGTAGCAGCA	ACGCGCTAAATCACTCGTAC	CP019178.1_csgE	Chester	ATCC 11997	2735502	2735872	2735522	2735852
csgE	WGAMPL_CP019181.1_csgE	TGACCTGGATTGTAGCAGCA	ACGCGCTAAATCACTCGTAC	CP019181.1_csgE	Inverness	ATCC 10720	1823198	1823568	1823218	1823548
csgE	WGAMPL_CP019183.1_csgE	TGACCTGGATTGTAGCAGCA	ACGCGCTAAATCACTCGTAC	CP019183.1_csgE	Mbandaka	ATCC 51958	2910725	2911095	2910745	2911075
csgE	WGAMPL_CP019184.1_csgE	TGACCTGGATTGTAGCAGCA	ACGCGCTAAATCACTCGTAC	CP019184.1_csgE	Minnesota	ATCC 49284	2687035	2687405	2687055	2687385
csgE	WGAMPL_CP019186.1_csgE	TGACCTGGATTGTAGCAGCA	ACGCGCTAAATCACTCGTAC	CP019186.1_csgE	Pomona	ATCC 10729	2615729	2616099	2615749	2616079
csgE	WGAMPL_CP019189.1_csgE	TGACCTGGATTGTAGCAGCA	ACGCGCTAAATCACTCGTAC	CP019189.1_csgE	Poona	ATCC BAA-1673	2778148	2778518	2778168	2778498
csgE	WGAMPL_CP019192.1_csgE	TGACCTGGATTGTAGCAGCA	ACGCGCTAAATCACTCGTAC	CP019192.1_csgE	Rubislaw	ATCC 10717	2712650	2713020	2712670	2713000
csgE	WGAMPL_CP019201.1_csgE	TGACCTGGATTGTAGCAGCA	ACGCGCTAAATCACTCGTAC	CP019201.1_csgE	Muenster	420	2800121	2800491	2800141	2800471
csgE	WGAMPL_CP019403.1_csgE	ACGCGCTAAATCACTCGTAC	TGACCTGGATTGTAGCAGCA	CP019403.1_csgE	Apapa	SA20060561	1165985	1166355	1166005	1166335
csgE	WGAMPL_CP019404.1_csgE	ACGCGCTAAATCACTCGTAC	TGACCTGGATTGTAGCAGCA	CP019404.1_csgE	Newport	SA20113257	1187301	1187671	1187321	1187651
csgE	WGAMPL_CP019405.1_csgE	TGACCTGGATTGTAGCAGCA	ACGCGCTAAATCACTCGTAC	CP019405.1_csgE	Bergen	ST350	2148208	2148578	2148228	2148558
csgE	WGAMPL_CP019406.1_csgE	TGACCTGGATTGTAGCAGCA	ACGCGCTAAATCACTCGTAC	CP019406.1_csgE	Blegdam	S-1824	2085499	2085869	2085519	2085849
csgE	WGAMPL_CP019407.1_csgE	TGACCTGGATTGTAGCAGCA	ACGCGCTAAATCACTCGTAC	CP019407.1_csgE	Borreze	SA20041063	1997765	1998135	1997785	1998115
csgE	WGAMPL_CP019408.1_csgE	ACGCGCTAAATCACTCGTAC	TGACCTGGATTGTAGCAGCA	CP019408.1_csgE	Crossness	1422-74	1199866	1200236	1199886	1200216
csgE	WGAMPL_CP019409.1_csgE	ACGCGCTAAATCACTCGTAC	TGACCTGGATTGTAGCAGCA	CP019409.1_csgE	Djakarta	S-1087	1205873	1206243	1205893	1206223
csgE	WGAMPL_CP019410.1_csgE	ACGCGCTAAATCACTCGTAC	TGACCTGGATTGTAGCAGCA	CP019410.1_csgE	Hillingdon	N1529-D3	1098647	1099017	1098667	1098997
csgE	WGAMPL_CP019411.1_csgE	ACGCGCTAAATCACTCGTAC	TGACCTGGATTGTAGCAGCA	CP019411.1_csgE	Johannesburg	ST203	1122588	1122958	1122608	1122938
csgE	WGAMPL_CP019412.1_csgE	ACGCGCTAAATCACTCGTAC	TGACCTGGATTGTAGCAGCA	CP019412.1_csgE	Koessen	S-1501	1073536	1073906	1073556	1073886
csgE	WGAMPL_CP019413.1_csgE	TGACCTGGATTGTAGCAGCA	ACGCGCTAAATCACTCGTAC	CP019413.1_csgE	Krefeld	SA20030536	2178790	2179160	2178810	2179140
csgE	WGAMPL_CP019414.1_csgE	ACGCGCTAAATCACTCGTAC	TGACCTGGATTGTAGCAGCA	CP019414.1_csgE	Manchester	ST278	1074509	1074879	1074529	1074859
csgE	WGAMPL_CP019415.1_csgE	TGACCTGGATTGTAGCAGCA	ACGCGCTAAATCACTCGTAC	CP019415.1_csgE	Moscow	S-1843	2085520	2085890	2085540	2085870
csgE	WGAMPL_CP019416.1_csgE	TGACCTGGATTGTAGCAGCA	ACGCGCTAAATCACTCGTAC	CP019416.1_csgE	Nitra	S-1687	2009318	2009688	2009338	2009668
csgE	WGAMPL_CP019417.1_csgE	ACGCGCTAAATCACTCGTAC	TGACCTGGATTGTAGCAGCA	CP019417.1_csgE	Wandsworth	SA20092095	1177398	1177768	1177418	1177748
csgE	WGAMPL_CP019418.1_csgE	ACGCGCTAAATCACTCGTAC	TGACCTGGATTGTAGCAGCA	CP019418.1_csgE	Yovokome	S-1850	1141491	1141861	1141511	1141841
csgE	WGAMPL_CP022015.1_csgE	ACGCGCTAAATCACTCGTAC	TGACCTGGATTGTAGCAGCA	CP022015.1_csgE	India	SA20085604	1680293	1680663	1680313	1680643
csgE	WGAMPL_CP022034.1_csgE	TGACCTGGATTGTAGCAGCA	ACGCGCTAAATCACTCGTAC	CP022034.1_csgE	Onderstepoort	SA20060086	2817874	2818244	2817894	2818224
csgE	WGAMPL_CP022116.1_csgE	ACGCGCTAAATCACTCGTAC	TGACCTGGATTGTAGCAGCA	CP022116.1_csgE	Ouakam	SA20034636	1954512	1954882	1954532	1954862
csgE	WGAMPL_CP022117.1_csgE	TGACCTGGATTGTAGCAGCA	ACGCGCTAAATCACTCGTAC	CP022117.1_csgE	Macclesfield	ST-1643	2877793	2878163	2877813	2878143
csgE	WGAMPL_CP022138.1_csgE	TGACCTGGATTGTAGCAGCA	ACGCGCTAAATCACTCGTAC	CP022138.1_csgE	Waycross	SA20041608	2808135	2808505	2808155	2808485
csgE	WGAMPL_CP022139.1_csgE	ACGCGCTAAATCACTCGTAC	TGACCTGGATTGTAGCAGCA	CP022139.1_csgE	salamae 55:k:z39	NA	2020053	2020423	2020073	2020403
csgE	WGAMPL_CP022450.1_csgE	TGACCTGGATTGTAGCAGCA	ACGCGCTAAATCACTCGTAC	CP022450.1_csgE	Indiana	D90	2854906	2855276	2854926	2855256
csgE	WGAMPL_CP022489.1_csgE	TGACCTGGATTGTAGCAGCA	ACGCGCTAAATCACTCGTAC	CP022489.1_csgE	Mbandaka	SA20026234	1959524	1959894	1959544	1959874
csgE	WGAMPL_CP022490.1_csgE	TGACCTGGATTGTAGCAGCA	ACGCGCTAAATCACTCGTAC	CP022490.1_csgE	Braenderup	SA20026289	2300146	2300516	2300166	2300496
csgE	WGAMPL_CP022491.1_csgE	TGACCTGGATTGTAGCAGCA	ACGCGCTAAATCACTCGTAC	CP022491.1_csgE	Saintpaul	SA20031783	3357115	3357485	3357135	3357465
csgE	WGAMPL_CP022494.1_csgE	TGACCTGGATTGTAGCAGCA	ACGCGCTAAATCACTCGTAC	CP022494.1_csgE	Derby	SA20035215	4647786	4648156	4647806	4648136
csgE	WGAMPL_CP022497.1_csgE	ACGCGCTAAATCACTCGTAC	TGACCTGGATTGTAGCAGCA	CP022497.1_csgE	Manhattan	SA20084699	2832204	2832574	2832224	2832554
csgE	WGAMPL_CP022500.1_csgE	ACGCGCTAAATCACTCGTAC	TGACCTGGATTGTAGCAGCA	CP022500.1_csgE	Kentucky	SA20030505	234572	234942	234592	234922
csgE	WGAMPL_CP022503.1_csgE	TGACCTGGATTGTAGCAGCA	ACGCGCTAAATCACTCGTAC	CP022503.1_csgE	Hvittingfoss	SA20014981	1604523	1604893	1604543	1604873
csgE	WGAMPL_CP024165.1_csgE	TGACCTGGATTGTAGCAGCA	ACGCGCTAAATCACTCGTAC	CP024165.1_csgE	Gaminara	CFSAN070644	2843673	2844043	2843693	2844023
csgE	WGAMPL_HF937208.1_csgE	ACGCGCTAAATCACTCGTAC	TGACCTGGATTGTAGCAGCA	HF937208.1_csgE	Typhimurium	DT104	1210118	1210488	1210138	1210468
csgE	WGAMPL_HF969015.2_csgE	ACGCGCTAAATCACTCGTAC	TGACCTGGATTGTAGCAGCA	HF969015.2_csgE	Bovismorbificans	3114	1131408	1131778	1131428	1131758
csgE	WGAMPL_LN649235.1_csgE	ACGCGCTAAATCACTCGTAC	TGACCTGGATTGTAGCAGCA	LN649235.1_csgE	Infantis	NA	1132614	1132984	1132634	1132964
csgE	WGAMPL_LN868943.1_csgE	ACGCGCTAAATCACTCGTAC	TGACCTGGATTGTAGCAGCA	LN868943.1_csgE	Senftenberg	NCTC10384	1274100	1274470	1274120	1274450
csgE	WGAMPL_LN890520.1_csgE	ACGCGCTAAATCACTCGTAC	TGACCTGGATTGTAGCAGCA	LN890520.1_csgE	Weltevreden	NA	1364889	1365259	1364909	1365239
csgE	WGAMPL_LT571437.1_csgE	TGACCTGGATTGTAGCAGCA	ACGCGCTAAATCACTCGTAC	LT571437.1_csgE	Java	NCTC5706	2814614	2814984	2814634	2814964
csgF	WGAMPL_NC_003197.2_csgF	TTGGTCACCATACGTCCTGG	CGGAGGCTGTCATGCGTGTT	NC_003197.2_csgF	Typhimurium	LT2	1228998	1229301	1229018	1229281
csgF	WGAMPL_NC_003198.1_csgF	TTGGTCACCATACGTCCTGG	CGGAGGCTGTCATGCGTGTT	NC_003198.1_csgF	Typhi	CT18	1139284	1139587	1139304	1139567
csgF	WGAMPL_NC_011080.1_csgF	TTGGTCACCATACGTCCTGG	CGGAGGCTGTCATGCGTGTT	NC_011080.1_csgF	Newport	SL254	1230796	1231099	1230816	1231079
csgF	WGAMPL_NC_011274.1_csgF	CGGAGGCTGTCATGCGTGTT	TTGGTCACCATACGTCCTGG	NC_011274.1_csgF	Gallinarum	287/91	2042123	2042426	2042143	2042406
csgF	WGAMPL_NC_011294.1_csgF	CGGAGGCTGTCATGCGTGTT	TTGGTCACCATACGTCCTGG	NC_011294.1_csgF	Enteritidis	P125109	2009377	2009680	2009397	2009660
csgF	WGAMPL_AE017220.1_csgF	TTGGTCACCATACGTCCTGG	CGGAGGCTGTCATGCGTGTT	AE017220.1_csgF	Choleraesuis	SC-B67	1209094	1209397	1209114	1209377
csgF	WGAMPL_CM001471.1_csgF	TTGGTCACCATACGTCCTGG	CGGAGGCTGTCATGCGTGTT	CM001471.1_csgF	houtenae	ATCC BAA-1581	1054563	1054866	1054583	1054846
csgF	WGAMPL_CP000026.1_csgF	CGGAGGCTGTCATGCGTGTT	TTGGTCACCATACGTCCTGG	CP000026.1_csgF	Paratyphi A	ATCC 9150	1769564	1769867	1769584	1769847
csgF	WGAMPL_CP000857.1_csgF	CGGAGGCTGTCATGCGTGTT	TTGGTCACCATACGTCCTGG	CP000857.1_csgF	Paratyphi C	RKS4594	2646338	2646641	2646358	2646621
csgF	WGAMPL_CP000886.1_csgF	CGGAGGCTGTCATGCGTGTT	TTGGTCACCATACGTCCTGG	CP000886.1_csgF	Paratyphi B	SPB7	1979288	1979591	1979308	1979571
csgF	WGAMPL_CP001120.1_csgF	TTGGTCACCATACGTCCTGG	CGGAGGCTGTCATGCGTGTT	CP001120.1_csgF	Heidelberg	SL476	1233358	1233661	1233378	1233641
csgF	WGAMPL_CP001127.1_csgF	TTGGTCACCATACGTCCTGG	CGGAGGCTGTCATGCGTGTT	CP001127.1_csgF	Schwarzengrund	CVM19633	1187316	1187619	1187336	1187599
csgF	WGAMPL_CP001138.1_csgF	CGGAGGCTGTCATGCGTGTT	TTGGTCACCATACGTCCTGG	CP001138.1_csgF	Agona	SL483	1984804	1985107	1984824	1985087
csgF	WGAMPL_CP001144.1_csgF	CGGAGGCTGTCATGCGTGTT	TTGGTCACCATACGTCCTGG	CP001144.1_csgF	Dublin	CT_02021853	2137685	2137988	2137705	2137968
csgF	WGAMPL_CP004027.1_csgF	CGGAGGCTGTCATGCGTGTT	TTGGTCACCATACGTCCTGG	CP004027.1_csgF	Javiana	CFSAN001992	1143246	1143549	1143266	1143529
csgF	WGAMPL_CP006048.1_csgF	CGGAGGCTGTCATGCGTGTT	TTGGTCACCATACGTCCTGG	CP006048.1_csgF	Typhimurium var. 5-	CFSAN001921	2335758	2336061	2335778	2336041
csgF	WGAMPL_CP006053.1_csgF	CGGAGGCTGTCATGCGTGTT	TTGGTCACCATACGTCCTGG	CP006053.1_csgF	Bareilly	CFSAN000189	2807555	2807858	2807575	2807838
csgF	WGAMPL_CP006055.1_csgF	TTGGTCACCATACGTCCTGG	CGGAGGCTGTCATGCGTGTT	CP006055.1_csgF	Cubana	CFSAN002050	2191923	2192226	2191943	2192206
csgF	WGAMPL_CP006602.1_csgF	TTGGTCACCATACGTCCTGG	CGGAGGCTGTCATGCGTGTT	CP006602.1_csgF	4,[5],12:i:-	08-1736	2474196	2474499	2474216	2474479
csgF	WGAMPL_CP006693.1_csgF	CGGAGGCTGTCATGCGTGTT	TTGGTCACCATACGTCCTGG	CP006693.1_csgF	arizonae 62:z36:-	RKS2983	1818681	1818983	1818701	1818963
csgF	WGAMPL_CP006717.1_csgF	TTGGTCACCATACGTCCTGG	CGGAGGCTGTCATGCGTGTT	CP006717.1_csgF	Thompson	RM6836	1195047	1195350	1195067	1195330
csgF	WGAMPL_CP007505.1_csgF	TTGGTCACCATACGTCCTGG	CGGAGGCTGTCATGCGTGTT	CP007505.1_csgF	Tennessee	TXSC_TXSC08-19	2631181	2631484	2631201	2631464
csgF	WGAMPL_CP007530.1_csgF	TTGGTCACCATACGTCCTGG	CGGAGGCTGTCATGCGTGTT	CP007530.1_csgF	Montevideo	507440-20	786851	787154	786871	787134
csgF	WGAMPL_CP007531.1_csgF	CGGAGGCTGTCATGCGTGTT	TTGGTCACCATACGTCCTGG	CP007531.1_csgF	Anatum	ATCC BAA-1592	1132157	1132460	1132177	1132440
csgF	WGAMPL_CP007532.1_csgF	TTGGTCACCATACGTCCTGG	CGGAGGCTGTCATGCGTGTT	CP007532.1_csgF	Abaetetuba	ATCC 35640	2962196	2962499	2962216	2962479
csgF	WGAMPL_CP007533.1_csgF	TTGGTCACCATACGTCCTGG	CGGAGGCTGTCATGCGTGTT	CP007533.1_csgF	Bredeney	CFSAN001080	720583	720886	720603	720866
csgF	WGAMPL_CP007534.1_csgF	TTGGTCACCATACGTCCTGG	CGGAGGCTGTCATGCGTGTT	CP007534.1_csgF	Abony	14	3090394	3090697	3090414	3090677
csgF	WGAMPL_CP012346.1_csgF	CGGAGGCTGTCATGCGTGTT	TTGGTCACCATACGTCCTGG	CP012346.1_csgF	Panama	ATCC 7378	2718850	2719153	2718870	2719133
csgF	WGAMPL_CP012347.1_csgF	TTGGTCACCATACGTCCTGG	CGGAGGCTGTCATGCGTGTT	CP012347.1_csgF	Pullorum	ATCC 9120	1867760	1868063	1867780	1868043
csgF	WGAMPL_CP012349.1_csgF	TTGGTCACCATACGTCCTGG	CGGAGGCTGTCATGCGTGTT	CP012349.1_csgF	Sloterdijk	ATCC 15791	1869432	1869735	1869452	1869715
csgF	WGAMPL_CP012833.1_csgF	TTGGTCACCATACGTCCTGG	CGGAGGCTGTCATGCGTGTT	CP012833.1_csgF	Cerro	CFSAN001588	1816678	1816981	1816698	1816961
csgF	WGAMPL_CP017719.1_csgF	CGGAGGCTGTCATGCGTGTT	TTGGTCACCATACGTCCTGG	CP017719.1_csgF	Hayindogo	CFSAN050752	2787328	2787631	2787348	2787611
csgF	WGAMPL_CP017723.1_csgF	CGGAGGCTGTCATGCGTGTT	TTGGTCACCATACGTCCTGG	CP017723.1_csgF	Stanleyville	SARB61	2816648	2816951	2816668	2816931
csgF	WGAMPL_CP019116.1_csgF	TTGGTCACCATACGTCCTGG	CGGAGGCTGTCATGCGTGTT	CP019116.1_csgF	Antsalova	S01-0511	1114811	1115114	1114831	1115094
csgF	WGAMPL_CP019177.1_csgF	CGGAGGCTGTCATGCGTGTT	TTGGTCACCATACGTCCTGG	CP019177.1_csgF	Albany	ATCC 51960	2836175	2836478	2836195	2836458
csgF	WGAMPL_CP019178.1_csgF	CGGAGGCTGTCATGCGTGTT	TTGGTCACCATACGTCCTGG	CP019178.1_csgF	Chester	ATCC 11997	2735900	2736203	2735920	2736183
csgF	WGAMPL_CP019181.1_csgF	CGGAGGCTGTCATGCGTGTT	TTGGTCACCATACGTCCTGG	CP019181.1_csgF	Inverness	ATCC 10720	1823596	1823899	1823616	1823879
csgF	WGAMPL_CP019183.1_csgF	CGGAGGCTGTCATGCGTGTT	TTGGTCACCATACGTCCTGG	CP019183.1_csgF	Mbandaka	ATCC 51958	2911123	2911426	2911143	2911406
csgF	WGAMPL_CP019184.1_csgF	CGGAGGCTGTCATGCGTGTT	TTGGTCACCATACGTCCTGG	CP019184.1_csgF	Minnesota	ATCC 49284	2687433	2687736	2687453	2687716
csgF	WGAMPL_CP019186.1_csgF	CGGAGGCTGTCATGCGTGTT	TTGGTCACCATACGTCCTGG	CP019186.1_csgF	Pomona	ATCC 10729	2616127	2616430	2616147	2616410
csgF	WGAMPL_CP019189.1_csgF	CGGAGGCTGTCATGCGTGTT	TTGGTCACCATACGTCCTGG	CP019189.1_csgF	Poona	ATCC BAA-1673	2778546	2778849	2778566	2778829
csgF	WGAMPL_CP019192.1_csgF	CGGAGGCTGTCATGCGTGTT	TTGGTCACCATACGTCCTGG	CP019192.1_csgF	Rubislaw	ATCC 10717	2713048	2713351	2713068	2713331
csgF	WGAMPL_CP019201.1_csgF	CGGAGGCTGTCATGCGTGTT	TTGGTCACCATACGTCCTGG	CP019201.1_csgF	Muenster	420	2800519	2800822	2800539	2800802
csgF	WGAMPL_CP019403.1_csgF	TTGGTCACCATACGTCCTGG	CGGAGGCTGTCATGCGTGTT	CP019403.1_csgF	Apapa	SA20060561	1165654	1165957	1165674	1165937
csgF	WGAMPL_CP019404.1_csgF	TTGGTCACCATACGTCCTGG	CGGAGGCTGTCATGCGTGTT	CP019404.1_csgF	Newport	SA20113257	1186970	1187273	1186990	1187253
csgF	WGAMPL_CP019405.1_csgF	CGGAGGCTGTCATGCGTGTT	TTGGTCACCATACGTCCTGG	CP019405.1_csgF	Bergen	ST350	2148606	2148909	2148626	2148889
csgF	WGAMPL_CP019406.1_csgF	CGGAGGCTGTCATGCGTGTT	TTGGTCACCATACGTCCTGG	CP019406.1_csgF	Blegdam	S-1824	2085897	2086200	2085917	2086180
csgF	WGAMPL_CP019407.1_csgF	CGGAGGCTGTCATGCGTGTT	TTGGTCACCATACGTCCTGG	CP019407.1_csgF	Borreze	SA20041063	1998163	1998466	1998183	1998446
csgF	WGAMPL_CP019408.1_csgF	TTGGTCACCATACGTCCTGG	CGGAGGCTGTCATGCGTGTT	CP019408.1_csgF	Crossness	1422-74	1199535	1199838	1199555	1199818
csgF	WGAMPL_CP019409.1_csgF	TTGGTCACCATACGTCCTGG	CGGAGGCTGTCATGCGTGTT	CP019409.1_csgF	Djakarta	S-1087	1205542	1205845	1205562	1205825
csgF	WGAMPL_CP019410.1_csgF	TTGGTCACCATACGTCCTGG	CGGAGGCTGTCATGCGTGTT	CP019410.1_csgF	Hillingdon	N1529-D3	1098316	1098619	1098336	1098599
csgF	WGAMPL_CP019411.1_csgF	TTGGTCACCATACGTCCTGG	CGGAGGCTGTCATGCGTGTT	CP019411.1_csgF	Johannesburg	ST203	1122257	1122560	1122277	1122540
csgF	WGAMPL_CP019412.1_csgF	TTGGTCACCATACGTCCTGG	CGGAGGCTGTCATGCGTGTT	CP019412.1_csgF	Koessen	S-1501	1073205	1073508	1073225	1073488
csgF	WGAMPL_CP019413.1_csgF	CGGAGGCTGTCATGCGTGTT	TTGGTCACCATACGTCCTGG	CP019413.1_csgF	Krefeld	SA20030536	2179188	2179491	2179208	2179471
csgF	WGAMPL_CP019414.1_csgF	TTGGTCACCATACGTCCTGG	CGGAGGCTGTCATGCGTGTT	CP019414.1_csgF	Manchester	ST278	1074178	1074481	1074198	1074461
csgF	WGAMPL_CP019415.1_csgF	CGGAGGCTGTCATGCGTGTT	TTGGTCACCATACGTCCTGG	CP019415.1_csgF	Moscow	S-1843	2085918	2086221	2085938	2086201
csgF	WGAMPL_CP019416.1_csgF	CGGAGGCTGTCATGCGTGTT	TTGGTCACCATACGTCCTGG	CP019416.1_csgF	Nitra	S-1687	2009716	2010019	2009736	2009999
csgF	WGAMPL_CP019417.1_csgF	TTGGTCACCATACGTCCTGG	CGGAGGCTGTCATGCGTGTT	CP019417.1_csgF	Wandsworth	SA20092095	1177067	1177370	1177087	1177350
csgF	WGAMPL_CP019418.1_csgF	TTGGTCACCATACGTCCTGG	CGGAGGCTGTCATGCGTGTT	CP019418.1_csgF	Yovokome	S-1850	1141160	1141463	1141180	1141443
csgF	WGAMPL_CP022015.1_csgF	TTGGTCACCATACGTCCTGG	CGGAGGCTGTCATGCGTGTT	CP022015.1_csgF	India	SA20085604	1679962	1680265	1679982	1680245
csgF	WGAMPL_CP022034.1_csgF	CGGAGGCTGTCATGCGTGTT	TTGGTCACCATACGTCCTGG	CP022034.1_csgF	Onderstepoort	SA20060086	2818272	2818575	2818292	2818555
csgF	WGAMPL_CP022116.1_csgF	TTGGTCACCATACGTCCTGG	CGGAGGCTGTCATGCGTGTT	CP022116.1_csgF	Ouakam	SA20034636	1954181	1954484	1954201	1954464
csgF	WGAMPL_CP022117.1_csgF	CGGAGGCTGTCATGCGTGTT	TTGGTCACCATACGTCCTGG	CP022117.1_csgF	Macclesfield	ST-1643	2878191	2878494	2878211	2878474
csgF	WGAMPL_CP022138.1_csgF	CGGAGGCTGTCATGCGTGTT	TTGGTCACCATACGTCCTGG	CP022138.1_csgF	Waycross	SA20041608	2808533	2808836	2808553	2808816
csgF	WGAMPL_CP022139.1_csgF	TTGGTCACCATACGTCCTGG	CGGAGGCTGTCATGCGTGTT	CP022139.1_csgF	salamae 55:k:z39	NA	2019722	2020025	2019742	2020005
csgF	WGAMPL_CP022450.1_csgF	CGGAGGCTGTCATGCGTGTT	TTGGTCACCATACGTCCTGG	CP022450.1_csgF	Indiana	D90	2855304	2855607	2855324	2855587
csgF	WGAMPL_CP022489.1_csgF	CGGAGGCTGTCATGCGTGTT	TTGGTCACCATACGTCCTGG	CP022489.1_csgF	Mbandaka	SA20026234	1959922	1960225	1959942	1960205
csgF	WGAMPL_CP022490.1_csgF	CGGAGGCTGTCATGCGTGTT	TTGGTCACCATACGTCCTGG	CP022490.1_csgF	Braenderup	SA20026289	2300544	2300847	2300564	2300827
csgF	WGAMPL_CP022491.1_csgF	CGGAGGCTGTCATGCGTGTT	TTGGTCACCATACGTCCTGG	CP022491.1_csgF	Saintpaul	SA20031783	3357513	3357816	3357533	3357796
csgF	WGAMPL_CP022494.1_csgF	CGGAGGCTGTCATGCGTGTT	TTGGTCACCATACGTCCTGG	CP022494.1_csgF	Derby	SA20035215	4648184	4648487	4648204	4648467
csgF	WGAMPL_CP022497.1_csgF	TTGGTCACCATACGTCCTGG	CGGAGGCTGTCATGCGTGTT	CP022497.1_csgF	Manhattan	SA20084699	2831873	2832176	2831893	2832156
csgF	WGAMPL_CP022500.1_csgF	TTGGTCACCATACGTCCTGG	CGGAGGCTGTCATGCGTGTT	CP022500.1_csgF	Kentucky	SA20030505	234241	234544	234261	234524
csgF	WGAMPL_CP022503.1_csgF	CGGAGGCTGTCATGCGTGTT	TTGGTCACCATACGTCCTGG	CP022503.1_csgF	Hvittingfoss	SA20014981	1604921	1605224	1604941	1605204
csgF	WGAMPL_CP024165.1_csgF	CGGAGGCTGTCATGCGTGTT	TTGGTCACCATACGTCCTGG	CP024165.1_csgF	Gaminara	CFSAN070644	2844071	2844374	2844091	2844354
csgF	WGAMPL_HF937208.1_csgF	TTGGTCACCATACGTCCTGG	CGGAGGCTGTCATGCGTGTT	HF937208.1_csgF	Typhimurium	DT104	1209787	1210090	1209807	1210070
csgF	WGAMPL_HF969015.2_csgF	TTGGTCACCATACGTCCTGG	CGGAGGCTGTCATGCGTGTT	HF969015.2_csgF	Bovismorbificans	3114	1131077	1131380	1131097	1131360
csgF	WGAMPL_LN649235.1_csgF	TTGGTCACCATACGTCCTGG	CGGAGGCTGTCATGCGTGTT	LN649235.1_csgF	Infantis	NA	1132283	1132586	1132303	1132566
csgF	WGAMPL_LN868943.1_csgF	TTGGTCACCATACGTCCTGG	CGGAGGCTGTCATGCGTGTT	LN868943.1_csgF	Senftenberg	NCTC10384	1273769	1274072	1273789	1274052
csgF	WGAMPL_LN890520.1_csgF	TTGGTCACCATACGTCCTGG	CGGAGGCTGTCATGCGTGTT	LN890520.1_csgF	Weltevreden	NA	1364558	1364861	1364578	1364841
csgF	WGAMPL_LT571437.1_csgF	CGGAGGCTGTCATGCGTGTT	TTGGTCACCATACGTCCTGG	LT571437.1_csgF	Java	NCTC5706	2815012	2815315	2815032	2815295
csgG	WGAMPL_NC_003197.2_csgG	GAAAAGTTACTTGCCGGGTAAGG	CATGCCGCGCTTACTTATTTTG	NC_003197.2_csgG	Typhimurium	LT2	1228633	1228848	1228656	1228826
csgG	WGAMPL_NC_003198.1_csgG	GAAAAGTTACTTGCCGGGTAAGG	CATGCCGCGCTTACTTATTTTG	NC_003198.1_csgG	Typhi	CT18	1138919	1139134	1138942	1139112
csgG	WGAMPL_NC_011080.1_csgG	GAAAAGTTACTTGCCGGGTAAGG	CATGCCGCGCTTACTTATTTTG	NC_011080.1_csgG	Newport	SL254	1230431	1230646	1230454	1230624
csgG	WGAMPL_NC_011274.1_csgG	CATGCCGCGCTTACTTATTTTG	GAAAAGTTACTTGCCGGGTAAGG	NC_011274.1_csgG	Gallinarum	287/91	2042576	2042791	2042598	2042768
csgG	WGAMPL_NC_011294.1_csgG	CATGCCGCGCTTACTTATTTTG	GAAAAGTTACTTGCCGGGTAAGG	NC_011294.1_csgG	Enteritidis	P125109	2009830	2010045	2009852	2010022
csgG	WGAMPL_AE017220.1_csgG	GAAAAGTTACTTGCCGGGTAAGG	CATGCCGCGCTTACTTATTTTG	AE017220.1_csgG	Choleraesuis	SC-B67	1208729	1208944	1208752	1208922
csgG	WGAMPL_CM001471.1_csgG	GAAAAGTTACTTGCCGGGTAAGG	CATGCCGCGCTTACTTATTTTG	CM001471.1_csgG	houtenae	ATCC BAA-1581	1054198	1054413	1054221	1054391
csgG	WGAMPL_CP000026.1_csgG	CATGCCGCGCTTACTTATTTTG	GAAAAGTTACTTGCCGGGTAAGG	CP000026.1_csgG	Paratyphi A	ATCC 9150	1770017	1770232	1770039	1770209
csgG	WGAMPL_CP000857.1_csgG	CATGCCGCGCTTACTTATTTTG	GAAAAGTTACTTGCCGGGTAAGG	CP000857.1_csgG	Paratyphi C	RKS4594	2646791	2647006	2646813	2646983
csgG	WGAMPL_CP000886.1_csgG	CATGCCGCGCTTACTTATTTTG	GAAAAGTTACTTGCCGGGTAAGG	CP000886.1_csgG	Paratyphi B	SPB7	1979741	1979956	1979763	1979933
csgG	WGAMPL_CP001120.1_csgG	GAAAAGTTACTTGCCGGGTAAGG	CATGCCGCGCTTACTTATTTTG	CP001120.1_csgG	Heidelberg	SL476	1232993	1233208	1233016	1233186
csgG	WGAMPL_CP001127.1_csgG	GAAAAGTTACTTGCCGGGTAAGG	CATGCCGCGCTTACTTATTTTG	CP001127.1_csgG	Schwarzengrund	CVM19633	1186951	1187166	1186974	1187144
csgG	WGAMPL_CP001138.1_csgG	CATGCCGCGCTTACTTATTTTG	GAAAAGTTACTTGCCGGGTAAGG	CP001138.1_csgG	Agona	SL483	1985257	1985472	1985279	1985449
csgG	WGAMPL_CP001144.1_csgG	CATGCCGCGCTTACTTATTTTG	GAAAAGTTACTTGCCGGGTAAGG	CP001144.1_csgG	Dublin	CT_02021853	2138138	2138353	2138160	2138330
csgG	WGAMPL_CP004027.1_csgG	CATGCCGCGCTTACTTATTTTG	GAAAAGTTACTTGCCGGGTAAGG	CP004027.1_csgG	Javiana	CFSAN001992	1143699	1143914	1143721	1143891
csgG	WGAMPL_CP006048.1_csgG	CATGCCGCGCTTACTTATTTTG	GAAAAGTTACTTGCCGGGTAAGG	CP006048.1_csgG	Typhimurium var. 5-	CFSAN001921	2336211	2336426	2336233	2336403
csgG	WGAMPL_CP006053.1_csgG	CATGCCGCGCTTACTTATTTTG	GAAAAGTTACTTGCCGGGTAAGG	CP006053.1_csgG	Bareilly	CFSAN000189	2808008	2808223	2808030	2808200
csgG	WGAMPL_CP006055.1_csgG	GAAAAGTTACTTGCCGGGTAAGG	CATGCCGCGCTTACTTATTTTG	CP006055.1_csgG	Cubana	CFSAN002050	2191558	2191773	2191581	2191751
csgG	WGAMPL_CP006602.1_csgG	GAAAAGTTACTTGCCGGGTAAGG	CATGCCGCGCTTACTTATTTTG	CP006602.1_csgG	4,[5],12:i:-	08-1736	2473831	2474046	2473854	2474024
csgG	WGAMPL_CP006693.1_csgG	CATGCCGCGCTTACTTATTTTG	GAAAAGTTACTTGCCGGGTAAGG	CP006693.1_csgG	arizonae 62:z36:-	RKS2983	1819134	1819349	1819156	1819326
csgG	WGAMPL_CP006717.1_csgG	GAAAAGTTACTTGCCGGGTAAGG	CATGCCGCGCTTACTTATTTTG	CP006717.1_csgG	Thompson	RM6836	1194682	1194897	1194705	1194875
csgG	WGAMPL_CP007505.1_csgG	GAAAAGTTACTTGCCGGGTAAGG	CATGCCGCGCTTACTTATTTTG	CP007505.1_csgG	Tennessee	TXSC_TXSC08-19	2630816	2631031	2630839	2631009
csgG	WGAMPL_CP007530.1_csgG	GAAAAGTTACTTGCCGGGTAAGG	CATGCCGCGCTTACTTATTTTG	CP007530.1_csgG	Montevideo	507440-20	786486	786701	786509	786679
csgG	WGAMPL_CP007531.1_csgG	CATGCCGCGCTTACTTATTTTG	GAAAAGTTACTTGCCGGGTAAGG	CP007531.1_csgG	Anatum	ATCC BAA-1592	1132610	1132825	1132632	1132802
csgG	WGAMPL_CP007532.1_csgG	GAAAAGTTACTTGCCGGGTAAGG	CATGCCGCGCTTACTTATTTTG	CP007532.1_csgG	Abaetetuba	ATCC 35640	2961831	2962046	2961854	2962024
csgG	WGAMPL_CP007533.1_csgG	GAAAAGTTACTTGCCGGGTAAGG	CATGCCGCGCTTACTTATTTTG	CP007533.1_csgG	Bredeney	CFSAN001080	720218	720433	720241	720411
csgG	WGAMPL_CP007534.1_csgG	GAAAAGTTACTTGCCGGGTAAGG	CATGCCGCGCTTACTTATTTTG	CP007534.1_csgG	Abony	14	3090029	3090244	3090052	3090222
csgG	WGAMPL_CP012346.1_csgG	CATGCCGCGCTTACTTATTTTG	GAAAAGTTACTTGCCGGGTAAGG	CP012346.1_csgG	Panama	ATCC 7378	2719303	2719518	2719325	2719495
csgG	WGAMPL_CP012347.1_csgG	GAAAAGTTACTTGCCGGGTAAGG	CATGCCGCGCTTACTTATTTTG	CP012347.1_csgG	Pullorum	ATCC 9120	1867395	1867610	1867418	1867588
csgG	WGAMPL_CP012349.1_csgG	GAAAAGTTACTTGCCGGGTAAGG	CATGCCGCGCTTACTTATTTTG	CP012349.1_csgG	Sloterdijk	ATCC 15791	1869067	1869282	1869090	1869260
csgG	WGAMPL_CP012833.1_csgG	GAAAAGTTACTTGCCGGGTAAGG	CATGCCGCGCTTACTTATTTTG	CP012833.1_csgG	Cerro	CFSAN001588	1816313	1816528	1816336	1816506
csgG	WGAMPL_CP017719.1_csgG	CATGCCGCGCTTACTTATTTTG	GAAAAGTTACTTGCCGGGTAAGG	CP017719.1_csgG	Hayindogo	CFSAN050752	2787781	2787996	2787803	2787973
csgG	WGAMPL_CP017723.1_csgG	CATGCCGCGCTTACTTATTTTG	GAAAAGTTACTTGCCGGGTAAGG	CP017723.1_csgG	Stanleyville	SARB61	2817101	2817316	2817123	2817293
csgG	WGAMPL_CP019116.1_csgG	GAAAAGTTACTTGCCGGGTAAGG	CATGCCGCGCTTACTTATTTTG	CP019116.1_csgG	Antsalova	S01-0511	1114446	1114661	1114469	1114639
csgG	WGAMPL_CP019177.1_csgG	CATGCCGCGCTTACTTATTTTG	GAAAAGTTACTTGCCGGGTAAGG	CP019177.1_csgG	Albany	ATCC 51960	2836628	2836843	2836650	2836820
csgG	WGAMPL_CP019178.1_csgG	CATGCCGCGCTTACTTATTTTG	GAAAAGTTACTTGCCGGGTAAGG	CP019178.1_csgG	Chester	ATCC 11997	2736353	2736568	2736375	2736545
csgG	WGAMPL_CP019181.1_csgG	CATGCCGCGCTTACTTATTTTG	GAAAAGTTACTTGCCGGGTAAGG	CP019181.1_csgG	Inverness	ATCC 10720	1824049	1824264	1824071	1824241
csgG	WGAMPL_CP019183.1_csgG	CATGCCGCGCTTACTTATTTTG	GAAAAGTTACTTGCCGGGTAAGG	CP019183.1_csgG	Mbandaka	ATCC 51958	2911576	2911791	2911598	2911768
csgG	WGAMPL_CP019184.1_csgG	CATGCCGCGCTTACTTATTTTG	GAAAAGTTACTTGCCGGGTAAGG	CP019184.1_csgG	Minnesota	ATCC 49284	2687886	2688101	2687908	2688078
csgG	WGAMPL_CP019186.1_csgG	CATGCCGCGCTTACTTATTTTG	GAAAAGTTACTTGCCGGGTAAGG	CP019186.1_csgG	Pomona	ATCC 10729	2616580	2616795	2616602	2616772
csgG	WGAMPL_CP019189.1_csgG	CATGCCGCGCTTACTTATTTTG	GAAAAGTTACTTGCCGGGTAAGG	CP019189.1_csgG	Poona	ATCC BAA-1673	2778999	2779214	2779021	2779191
csgG	WGAMPL_CP019192.1_csgG	CATGCCGCGCTTACTTATTTTG	GAAAAGTTACTTGCCGGGTAAGG	CP019192.1_csgG	Rubislaw	ATCC 10717	2713501	2713716	2713523	2713693
csgG	WGAMPL_CP019201.1_csgG	CATGCCGCGCTTACTTATTTTG	GAAAAGTTACTTGCCGGGTAAGG	CP019201.1_csgG	Muenster	420	2800972	2801187	2800994	2801164
csgG	WGAMPL_CP019403.1_csgG	GAAAAGTTACTTGCCGGGTAAGG	CATGCCGCGCTTACTTATTTTG	CP019403.1_csgG	Apapa	SA20060561	1165289	1165504	1165312	1165482
csgG	WGAMPL_CP019404.1_csgG	GAAAAGTTACTTGCCGGGTAAGG	CATGCCGCGCTTACTTATTTTG	CP019404.1_csgG	Newport	SA20113257	1186605	1186820	1186628	1186798
csgG	WGAMPL_CP019405.1_csgG	CATGCCGCGCTTACTTATTTTG	GAAAAGTTACTTGCCGGGTAAGG	CP019405.1_csgG	Bergen	ST350	2149059	2149274	2149081	2149251
csgG	WGAMPL_CP019406.1_csgG	CATGCCGCGCTTACTTATTTTG	GAAAAGTTACTTGCCGGGTAAGG	CP019406.1_csgG	Blegdam	S-1824	2086350	2086565	2086372	2086542
csgG	WGAMPL_CP019407.1_csgG	CATGCCGCGCTTACTTATTTTG	GAAAAGTTACTTGCCGGGTAAGG	CP019407.1_csgG	Borreze	SA20041063	1998616	1998831	1998638	1998808
csgG	WGAMPL_CP019408.1_csgG	GAAAAGTTACTTGCCGGGTAAGG	CATGCCGCGCTTACTTATTTTG	CP019408.1_csgG	Crossness	1422-74	1199170	1199385	1199193	1199363
csgG	WGAMPL_CP019409.1_csgG	GAAAAGTTACTTGCCGGGTAAGG	CATGCCGCGCTTACTTATTTTG	CP019409.1_csgG	Djakarta	S-1087	1205177	1205392	1205200	1205370
csgG	WGAMPL_CP019410.1_csgG	GAAAAGTTACTTGCCGGGTAAGG	CATGCCGCGCTTACTTATTTTG	CP019410.1_csgG	Hillingdon	N1529-D3	1097951	1098166	1097974	1098144
csgG	WGAMPL_CP019411.1_csgG	GAAAAGTTACTTGCCGGGTAAGG	CATGCCGCGCTTACTTATTTTG	CP019411.1_csgG	Johannesburg	ST203	1121892	1122107	1121915	1122085
csgG	WGAMPL_CP019412.1_csgG	GAAAAGTTACTTGCCGGGTAAGG	CATGCCGCGCTTACTTATTTTG	CP019412.1_csgG	Koessen	S-1501	1072840	1073055	1072863	1073033
csgG	WGAMPL_CP019413.1_csgG	CATGCCGCGCTTACTTATTTTG	GAAAAGTTACTTGCCGGGTAAGG	CP019413.1_csgG	Krefeld	SA20030536	2179641	2179856	2179663	2179833
csgG	WGAMPL_CP019414.1_csgG	GAAAAGTTACTTGCCGGGTAAGG	CATGCCGCGCTTACTTATTTTG	CP019414.1_csgG	Manchester	ST278	1073813	1074028	1073836	1074006
csgG	WGAMPL_CP019415.1_csgG	CATGCCGCGCTTACTTATTTTG	GAAAAGTTACTTGCCGGGTAAGG	CP019415.1_csgG	Moscow	S-1843	2086371	2086586	2086393	2086563
csgG	WGAMPL_CP019416.1_csgG	CATGCCGCGCTTACTTATTTTG	GAAAAGTTACTTGCCGGGTAAGG	CP019416.1_csgG	Nitra	S-1687	2010169	2010384	2010191	2010361
csgG	WGAMPL_CP019417.1_csgG	GAAAAGTTACTTGCCGGGTAAGG	CATGCCGCGCTTACTTATTTTG	CP019417.1_csgG	Wandsworth	SA20092095	1176702	1176917	1176725	1176895
csgG	WGAMPL_CP019418.1_csgG	GAAAAGTTACTTGCCGGGTAAGG	CATGCCGCGCTTACTTATTTTG	CP019418.1_csgG	Yovokome	S-1850	1140795	1141010	1140818	1140988
csgG	WGAMPL_CP022015.1_csgG	GAAAAGTTACTTGCCGGGTAAGG	CATGCCGCGCTTACTTATTTTG	CP022015.1_csgG	India	SA20085604	1679597	1679812	1679620	1679790
csgG	WGAMPL_CP022034.1_csgG	CATGCCGCGCTTACTTATTTTG	GAAAAGTTACTTGCCGGGTAAGG	CP022034.1_csgG	Onderstepoort	SA20060086	2818725	2818940	2818747	2818917
csgG	WGAMPL_CP022116.1_csgG	GAAAAGTTACTTGCCGGGTAAGG	CATGCCGCGCTTACTTATTTTG	CP022116.1_csgG	Ouakam	SA20034636	1953816	1954031	1953839	1954009
csgG	WGAMPL_CP022117.1_csgG	CATGCCGCGCTTACTTATTTTG	GAAAAGTTACTTGCCGGGTAAGG	CP022117.1_csgG	Macclesfield	ST-1643	2878644	2878859	2878666	2878836
csgG	WGAMPL_CP022138.1_csgG	CATGCCGCGCTTACTTATTTTG	GAAAAGTTACTTGCCGGGTAAGG	CP022138.1_csgG	Waycross	SA20041608	2808986	2809201	2809008	2809178
csgG	WGAMPL_CP022139.1_csgG	GAAAAGTTACTTGCCGGGTAAGG	CATGCCGCGCTTACTTATTTTG	CP022139.1_csgG	salamae 55:k:z39	NA	2019350	2019565	2019373	2019543
csgG	WGAMPL_CP022450.1_csgG	CATGCCGCGCTTACTTATTTTG	GAAAAGTTACTTGCCGGGTAAGG	CP022450.1_csgG	Indiana	D90	2855757	2855972	2855779	2855949
csgG	WGAMPL_CP022489.1_csgG	CATGCCGCGCTTACTTATTTTG	GAAAAGTTACTTGCCGGGTAAGG	CP022489.1_csgG	Mbandaka	SA20026234	1960375	1960590	1960397	1960567
csgG	WGAMPL_CP022490.1_csgG	CATGCCGCGCTTACTTATTTTG	GAAAAGTTACTTGCCGGGTAAGG	CP022490.1_csgG	Braenderup	SA20026289	2300997	2301212	2301019	2301189
csgG	WGAMPL_CP022491.1_csgG	CATGCCGCGCTTACTTATTTTG	GAAAAGTTACTTGCCGGGTAAGG	CP022491.1_csgG	Saintpaul	SA20031783	3357966	3358181	3357988	3358158
csgG	WGAMPL_CP022494.1_csgG	CATGCCGCGCTTACTTATTTTG	GAAAAGTTACTTGCCGGGTAAGG	CP022494.1_csgG	Derby	SA20035215	4648637	4648852	4648659	4648829
csgG	WGAMPL_CP022497.1_csgG	GAAAAGTTACTTGCCGGGTAAGG	CATGCCGCGCTTACTTATTTTG	CP022497.1_csgG	Manhattan	SA20084699	2831508	2831723	2831531	2831701
csgG	WGAMPL_CP022500.1_csgG	GAAAAGTTACTTGCCGGGTAAGG	CATGCCGCGCTTACTTATTTTG	CP022500.1_csgG	Kentucky	SA20030505	233876	234091	233899	234069
csgG	WGAMPL_CP022503.1_csgG	CATGCCGCGCTTACTTATTTTG	GAAAAGTTACTTGCCGGGTAAGG	CP022503.1_csgG	Hvittingfoss	SA20014981	1605374	1605589	1605396	1605566
csgG	WGAMPL_CP024165.1_csgG	CATGCCGCGCTTACTTATTTTG	GAAAAGTTACTTGCCGGGTAAGG	CP024165.1_csgG	Gaminara	CFSAN070644	2844524	2844739	2844546	2844716
csgG	WGAMPL_HF937208.1_csgG	GAAAAGTTACTTGCCGGGTAAGG	CATGCCGCGCTTACTTATTTTG	HF937208.1_csgG	Typhimurium	DT104	1209422	1209637	1209445	1209615
csgG	WGAMPL_HF969015.2_csgG	GAAAAGTTACTTGCCGGGTAAGG	CATGCCGCGCTTACTTATTTTG	HF969015.2_csgG	Bovismorbificans	3114	1130712	1130927	1130735	1130905
csgG	WGAMPL_LN649235.1_csgG	GAAAAGTTACTTGCCGGGTAAGG	CATGCCGCGCTTACTTATTTTG	LN649235.1_csgG	Infantis	NA	1131918	1132133	1131941	1132111
csgG	WGAMPL_LN868943.1_csgG	GAAAAGTTACTTGCCGGGTAAGG	CATGCCGCGCTTACTTATTTTG	LN868943.1_csgG	Senftenberg	NCTC10384	1273404	1273619	1273427	1273597
csgG	WGAMPL_LN890520.1_csgG	GAAAAGTTACTTGCCGGGTAAGG	CATGCCGCGCTTACTTATTTTG	LN890520.1_csgG	Weltevreden	NA	1364193	1364408	1364216	1364386
csgG	WGAMPL_LT571437.1_csgG	CATGCCGCGCTTACTTATTTTG	GAAAAGTTACTTGCCGGGTAAGG	LT571437.1_csgG	Java	NCTC5706	2815465	2815680	2815487	2815657
csrA	WGAMPL_NC_003197.2_csrA	ACCTTAGTAACTGGACTGCTGG	TGATTCTGACTCGTCGAGTTGG	NC_003197.2_csrA	Typhimurium	LT2	2970952	2971136	2970974	2971114
csrA	WGAMPL_NC_003198.1_csrA	ACCTTAGTAACTGGACTGCTGG	TGATTCTGACTCGTCGAGTTGG	NC_003198.1_csrA	Typhi	CT18	2823847	2824031	2823869	2824009
csrA	WGAMPL_NC_011080.1_csrA	ACCTTAGTAACTGGACTGCTGG	TGATTCTGACTCGTCGAGTTGG	NC_011080.1_csrA	Newport	SL254	2947447	2947631	2947469	2947609
csrA	WGAMPL_NC_011274.1_csrA	ACCTTAGTAACTGGACTGCTGG	TGATTCTGACTCGTCGAGTTGG	NC_011274.1_csrA	Gallinarum	287/91	2846437	2846621	2846459	2846599
csrA	WGAMPL_NC_011294.1_csrA	ACCTTAGTAACTGGACTGCTGG	TGATTCTGACTCGTCGAGTTGG	NC_011294.1_csrA	Enteritidis	P125109	2855601	2855785	2855623	2855763
csrA	WGAMPL_AE017220.1_csrA	ACCTTAGTAACTGGACTGCTGG	TGATTCTGACTCGTCGAGTTGG	AE017220.1_csrA	Choleraesuis	SC-B67	2925359	2925543	2925381	2925521
csrA	WGAMPL_CM001471.1_csrA	ACCTTAGTAACTGGACTGCTGG	TGATTCTGACTCGTCGAGTTGG	CM001471.1_csrA	houtenae	ATCC BAA-1581	2833436	2833620	2833458	2833598
csrA	WGAMPL_CP000026.1_csrA	ACCTTAGTAACTGGACTGCTGG	TGATTCTGACTCGTCGAGTTGG	CP000026.1_csrA	Paratyphi A	ATCC 9150	2786369	2786553	2786391	2786531
csrA	WGAMPL_CP000857.1_csrA	ACCTTAGTAACTGGACTGCTGG	TGATTCTGACTCGTCGAGTTGG	CP000857.1_csrA	Paratyphi C	RKS4594	2905749	2905933	2905771	2905911
csrA	WGAMPL_CP000886.1_csrA	ACCTTAGTAACTGGACTGCTGG	TGATTCTGACTCGTCGAGTTGG	CP000886.1_csrA	Paratyphi B	SPB7	2934816	2935000	2934838	2934978
csrA	WGAMPL_CP001120.1_csrA	ACCTTAGTAACTGGACTGCTGG	TGATTCTGACTCGTCGAGTTGG	CP001120.1_csrA	Heidelberg	SL476	2945458	2945642	2945480	2945620
csrA	WGAMPL_CP001127.1_csrA	ACCTTAGTAACTGGACTGCTGG	TGATTCTGACTCGTCGAGTTGG	CP001127.1_csrA	Schwarzengrund	CVM19633	2878142	2878326	2878164	2878304
csrA	WGAMPL_CP001138.1_csrA	ACCTTAGTAACTGGACTGCTGG	TGATTCTGACTCGTCGAGTTGG	CP001138.1_csrA	Agona	SL483	2879462	2879646	2879484	2879624
csrA	WGAMPL_CP001144.1_csrA	ACCTTAGTAACTGGACTGCTGG	TGATTCTGACTCGTCGAGTTGG	CP001144.1_csrA	Dublin	CT_02021853	3015336	3015520	3015358	3015498
csrA	WGAMPL_CP004027.1_csrA	TGATTCTGACTCGTCGAGTTGG	ACCTTAGTAACTGGACTGCTGG	CP004027.1_csrA	Javiana	CFSAN001992	4019389	4019573	4019411	4019551
csrA	WGAMPL_CP006048.1_csrA	TGATTCTGACTCGTCGAGTTGG	ACCTTAGTAACTGGACTGCTGG	CP006048.1_csrA	Typhimurium var. 5-	CFSAN001921	598046	598230	598068	598208
csrA	WGAMPL_CP006053.1_csrA	TGATTCTGACTCGTCGAGTTGG	ACCTTAGTAACTGGACTGCTGG	CP006053.1_csrA	Bareilly	CFSAN000189	1171413	1171597	1171435	1171575
csrA	WGAMPL_CP006055.1_csrA	ACCTTAGTAACTGGACTGCTGG	TGATTCTGACTCGTCGAGTTGG	CP006055.1_csrA	Cubana	CFSAN002050	3901789	3901973	3901811	3901951
csrA	WGAMPL_CP006602.1_csrA	ACCTTAGTAACTGGACTGCTGG	TGATTCTGACTCGTCGAGTTGG	CP006602.1_csrA	4,[5],12:i:-	08-1736	4226736	4226920	4226758	4226898
csrA	WGAMPL_CP006693.1_csrA	TGATTCTGACTCGTCGAGTTGG	ACCTTAGTAACTGGACTGCTGG	CP006693.1_csrA	arizonae 62:z36:-	RKS2983	141092	141276	141114	141254
csrA	WGAMPL_CP006717.1_csrA	ACCTTAGTAACTGGACTGCTGG	TGATTCTGACTCGTCGAGTTGG	CP006717.1_csrA	Thompson	RM6836	2824156	2824340	2824178	2824318
csrA	WGAMPL_CP007505.1_csrA	ACCTTAGTAACTGGACTGCTGG	TGATTCTGACTCGTCGAGTTGG	CP007505.1_csrA	Tennessee	TXSC_TXSC08-19	4367803	4367987	4367825	4367965
csrA	WGAMPL_CP007530.1_csrA	ACCTTAGTAACTGGACTGCTGG	TGATTCTGACTCGTCGAGTTGG	CP007530.1_csrA	Montevideo	507440-20	2539278	2539462	2539300	2539440
csrA	WGAMPL_CP007531.1_csrA	TGATTCTGACTCGTCGAGTTGG	ACCTTAGTAACTGGACTGCTGG	CP007531.1_csrA	Anatum	ATCC BAA-1592	4203694	4203878	4203716	4203856
csrA	WGAMPL_CP007532.1_csrA	ACCTTAGTAACTGGACTGCTGG	TGATTCTGACTCGTCGAGTTGG	CP007532.1_csrA	Abaetetuba	ATCC 35640	62933	63117	62955	63095
csrA	WGAMPL_CP007533.1_csrA	ACCTTAGTAACTGGACTGCTGG	TGATTCTGACTCGTCGAGTTGG	CP007533.1_csrA	Bredeney	CFSAN001080	2375411	2375595	2375433	2375573
csrA	WGAMPL_CP007534.1_csrA	ACCTTAGTAACTGGACTGCTGG	TGATTCTGACTCGTCGAGTTGG	CP007534.1_csrA	Abony	14	63055	63239	63077	63217
csrA	WGAMPL_CP012346.1_csrA	TGATTCTGACTCGTCGAGTTGG	ACCTTAGTAACTGGACTGCTGG	CP012346.1_csrA	Panama	ATCC 7378	1049581	1049765	1049603	1049743
csrA	WGAMPL_CP012347.1_csrA	ACCTTAGTAACTGGACTGCTGG	TGATTCTGACTCGTCGAGTTGG	CP012347.1_csrA	Pullorum	ATCC 9120	3749268	3749452	3749290	3749430
csrA	WGAMPL_CP012349.1_csrA	TGATTCTGACTCGTCGAGTTGG	ACCTTAGTAACTGGACTGCTGG	CP012349.1_csrA	Sloterdijk	ATCC 15791	1053177	1053361	1053199	1053339
csrA	WGAMPL_CP012833.1_csrA	TGATTCTGACTCGTCGAGTTGG	ACCTTAGTAACTGGACTGCTGG	CP012833.1_csrA	Cerro	CFSAN001588	1034667	1034851	1034689	1034829
csrA	WGAMPL_CP017719.1_csrA	TGATTCTGACTCGTCGAGTTGG	ACCTTAGTAACTGGACTGCTGG	CP017719.1_csrA	Hayindogo	CFSAN050752	1054827	1055011	1054849	1054989
csrA	WGAMPL_CP017723.1_csrA	TGATTCTGACTCGTCGAGTTGG	ACCTTAGTAACTGGACTGCTGG	CP017723.1_csrA	Stanleyville	SARB61	1094896	1095080	1094918	1095058
csrA	WGAMPL_CP019116.1_csrA	ACCTTAGTAACTGGACTGCTGG	TGATTCTGACTCGTCGAGTTGG	CP019116.1_csrA	Antsalova	S01-0511	2843324	2843508	2843346	2843486
csrA	WGAMPL_CP019177.1_csrA	TGATTCTGACTCGTCGAGTTGG	ACCTTAGTAACTGGACTGCTGG	CP019177.1_csrA	Albany	ATCC 51960	1095718	1095902	1095740	1095880
csrA	WGAMPL_CP019178.1_csrA	TGATTCTGACTCGTCGAGTTGG	ACCTTAGTAACTGGACTGCTGG	CP019178.1_csrA	Chester	ATCC 11997	1036144	1036328	1036166	1036306
csrA	WGAMPL_CP019181.1_csrA	ACCTTAGTAACTGGACTGCTGG	TGATTCTGACTCGTCGAGTTGG	CP019181.1_csrA	Inverness	ATCC 10720	2513069	2513253	2513091	2513231
csrA	WGAMPL_CP019183.1_csrA	TGATTCTGACTCGTCGAGTTGG	ACCTTAGTAACTGGACTGCTGG	CP019183.1_csrA	Mbandaka	ATCC 51958	1139473	1139657	1139495	1139635
csrA	WGAMPL_CP019184.1_csrA	TGATTCTGACTCGTCGAGTTGG	ACCTTAGTAACTGGACTGCTGG	CP019184.1_csrA	Minnesota	ATCC 49284	1046298	1046482	1046320	1046460
csrA	WGAMPL_CP019186.1_csrA	TGATTCTGACTCGTCGAGTTGG	ACCTTAGTAACTGGACTGCTGG	CP019186.1_csrA	Pomona	ATCC 10729	1028250	1028434	1028272	1028412
csrA	WGAMPL_CP019189.1_csrA	TGATTCTGACTCGTCGAGTTGG	ACCTTAGTAACTGGACTGCTGG	CP019189.1_csrA	Poona	ATCC BAA-1673	1103209	1103393	1103231	1103371
csrA	WGAMPL_CP019192.1_csrA	TGATTCTGACTCGTCGAGTTGG	ACCTTAGTAACTGGACTGCTGG	CP019192.1_csrA	Rubislaw	ATCC 10717	1042742	1042926	1042764	1042904
csrA	WGAMPL_CP019201.1_csrA	TGATTCTGACTCGTCGAGTTGG	ACCTTAGTAACTGGACTGCTGG	CP019201.1_csrA	Muenster	420	1113851	1114035	1113873	1114013
csrA	WGAMPL_CP019403.1_csrA	ACCTTAGTAACTGGACTGCTGG	TGATTCTGACTCGTCGAGTTGG	CP019403.1_csrA	Apapa	SA20060561	2939735	2939919	2939757	2939897
csrA	WGAMPL_CP019404.1_csrA	ACCTTAGTAACTGGACTGCTGG	TGATTCTGACTCGTCGAGTTGG	CP019404.1_csrA	Newport	SA20113257	2958207	2958391	2958229	2958369
csrA	WGAMPL_CP019405.1_csrA	TGATTCTGACTCGTCGAGTTGG	ACCTTAGTAACTGGACTGCTGG	CP019405.1_csrA	Bergen	ST350	431254	431438	431276	431416
csrA	WGAMPL_CP019406.1_csrA	ACCTTAGTAACTGGACTGCTGG	TGATTCTGACTCGTCGAGTTGG	CP019406.1_csrA	Blegdam	S-1824	2865092	2865276	2865114	2865254
csrA	WGAMPL_CP019407.1_csrA	ACCTTAGTAACTGGACTGCTGG	TGATTCTGACTCGTCGAGTTGG	CP019407.1_csrA	Borreze	SA20041063	2862106	2862290	2862128	2862268
csrA	WGAMPL_CP019408.1_csrA	ACCTTAGTAACTGGACTGCTGG	TGATTCTGACTCGTCGAGTTGG	CP019408.1_csrA	Crossness	1422-74	2908748	2908932	2908770	2908910
csrA	WGAMPL_CP019409.1_csrA	ACCTTAGTAACTGGACTGCTGG	TGATTCTGACTCGTCGAGTTGG	CP019409.1_csrA	Djakarta	S-1087	2829280	2829464	2829302	2829442
csrA	WGAMPL_CP019410.1_csrA	ACCTTAGTAACTGGACTGCTGG	TGATTCTGACTCGTCGAGTTGG	CP019410.1_csrA	Hillingdon	N1529-D3	2742774	2742958	2742796	2742936
csrA	WGAMPL_CP019411.1_csrA	ACCTTAGTAACTGGACTGCTGG	TGATTCTGACTCGTCGAGTTGG	CP019411.1_csrA	Johannesburg	ST203	2841572	2841756	2841594	2841734
csrA	WGAMPL_CP019412.1_csrA	ACCTTAGTAACTGGACTGCTGG	TGATTCTGACTCGTCGAGTTGG	CP019412.1_csrA	Koessen	S-1501	2754003	2754187	2754025	2754165
csrA	WGAMPL_CP019413.1_csrA	ACCTTAGTAACTGGACTGCTGG	TGATTCTGACTCGTCGAGTTGG	CP019413.1_csrA	Krefeld	SA20030536	3034949	3035133	3034971	3035111
csrA	WGAMPL_CP019414.1_csrA	ACCTTAGTAACTGGACTGCTGG	TGATTCTGACTCGTCGAGTTGG	CP019414.1_csrA	Manchester	ST278	2724917	2725101	2724939	2725079
csrA	WGAMPL_CP019415.1_csrA	ACCTTAGTAACTGGACTGCTGG	TGATTCTGACTCGTCGAGTTGG	CP019415.1_csrA	Moscow	S-1843	2865121	2865305	2865143	2865283
csrA	WGAMPL_CP019416.1_csrA	ACCTTAGTAACTGGACTGCTGG	TGATTCTGACTCGTCGAGTTGG	CP019416.1_csrA	Nitra	S-1687	2861317	2861501	2861339	2861479
csrA	WGAMPL_CP019417.1_csrA	ACCTTAGTAACTGGACTGCTGG	TGATTCTGACTCGTCGAGTTGG	CP019417.1_csrA	Wandsworth	SA20092095	2913336	2913520	2913358	2913498
csrA	WGAMPL_CP019418.1_csrA	ACCTTAGTAACTGGACTGCTGG	TGATTCTGACTCGTCGAGTTGG	CP019418.1_csrA	Yovokome	S-1850	2783540	2783724	2783562	2783702
csrA	WGAMPL_CP022015.1_csrA	ACCTTAGTAACTGGACTGCTGG	TGATTCTGACTCGTCGAGTTGG	CP022015.1_csrA	India	SA20085604	2684728	2684912	2684750	2684890
csrA	WGAMPL_CP022034.1_csrA	TGATTCTGACTCGTCGAGTTGG	ACCTTAGTAACTGGACTGCTGG	CP022034.1_csrA	Onderstepoort	SA20060086	1046109	1046293	1046131	1046271
csrA	WGAMPL_CP022116.1_csrA	TGATTCTGACTCGTCGAGTTGG	ACCTTAGTAACTGGACTGCTGG	CP022116.1_csrA	Ouakam	SA20034636	1108107	1108291	1108129	1108269
csrA	WGAMPL_CP022117.1_csrA	TGATTCTGACTCGTCGAGTTGG	ACCTTAGTAACTGGACTGCTGG	CP022117.1_csrA	Macclesfield	ST-1643	1096123	1096307	1096145	1096285
csrA	WGAMPL_CP022138.1_csrA	TGATTCTGACTCGTCGAGTTGG	ACCTTAGTAACTGGACTGCTGG	CP022138.1_csrA	Waycross	SA20041608	1089557	1089741	1089579	1089719
csrA	WGAMPL_CP022139.1_csrA	TGATTCTGACTCGTCGAGTTGG	ACCTTAGTAACTGGACTGCTGG	CP022139.1_csrA	salamae 55:k:z39	NA	1152801	1152985	1152823	1152963
csrA	WGAMPL_CP022450.1_csrA	TGATTCTGACTCGTCGAGTTGG	ACCTTAGTAACTGGACTGCTGG	CP022450.1_csrA	Indiana	D90	1086061	1086245	1086083	1086223
csrA	WGAMPL_CP022489.1_csrA	TGATTCTGACTCGTCGAGTTGG	ACCTTAGTAACTGGACTGCTGG	CP022489.1_csrA	Mbandaka	SA20026234	244460	244644	244482	244622
csrA	WGAMPL_CP022490.1_csrA	TGATTCTGACTCGTCGAGTTGG	ACCTTAGTAACTGGACTGCTGG	CP022490.1_csrA	Braenderup	SA20026289	653060	653244	653082	653222
csrA	WGAMPL_CP022491.1_csrA	TGATTCTGACTCGTCGAGTTGG	ACCTTAGTAACTGGACTGCTGG	CP022491.1_csrA	Saintpaul	SA20031783	1712256	1712440	1712278	1712418
csrA	WGAMPL_CP022494.1_csrA	TGATTCTGACTCGTCGAGTTGG	ACCTTAGTAACTGGACTGCTGG	CP022494.1_csrA	Derby	SA20035215	2970265	2970449	2970287	2970427
csrA	WGAMPL_CP022497.1_csrA	ACCTTAGTAACTGGACTGCTGG	TGATTCTGACTCGTCGAGTTGG	CP022497.1_csrA	Manhattan	SA20084699	4465279	4465463	4465301	4465441
csrA	WGAMPL_CP022500.1_csrA	ACCTTAGTAACTGGACTGCTGG	TGATTCTGACTCGTCGAGTTGG	CP022500.1_csrA	Kentucky	SA20030505	1968799	1968983	1968821	1968961
csrA	WGAMPL_CP022503.1_csrA	TGATTCTGACTCGTCGAGTTGG	ACCTTAGTAACTGGACTGCTGG	CP022503.1_csrA	Hvittingfoss	SA20014981	4867877	4868061	4867899	4868039
csrA	WGAMPL_CP024165.1_csrA	TGATTCTGACTCGTCGAGTTGG	ACCTTAGTAACTGGACTGCTGG	CP024165.1_csrA	Gaminara	CFSAN070644	1160848	1161032	1160870	1161010
csrA	WGAMPL_HF937208.1_csrA	ACCTTAGTAACTGGACTGCTGG	TGATTCTGACTCGTCGAGTTGG	HF937208.1_csrA	Typhimurium	DT104	3006189	3006373	3006211	3006351
csrA	WGAMPL_HF969015.2_csrA	ACCTTAGTAACTGGACTGCTGG	TGATTCTGACTCGTCGAGTTGG	HF969015.2_csrA	Bovismorbificans	3114	2851359	2851543	2851381	2851521
csrA	WGAMPL_LN649235.1_csrA	ACCTTAGTAACTGGACTGCTGG	TGATTCTGACTCGTCGAGTTGG	LN649235.1_csrA	Infantis	NA	2793502	2793686	2793524	2793664
csrA	WGAMPL_LN890520.1_csrA	ACCTTAGTAACTGGACTGCTGG	TGATTCTGACTCGTCGAGTTGG	LN890520.1_csrA	Weltevreden	NA	3114739	3114923	3114761	3114901
csrA	WGAMPL_LT571437.1_csrA	TGATTCTGACTCGTCGAGTTGG	ACCTTAGTAACTGGACTGCTGG	LT571437.1_csrA	Java	NCTC5706	1074167	1074351	1074189	1074329
entA	WGAMPL_NC_003197.2_entA	CGCAGTTTCGCCGTCAG	GCAAGGTAATGTGGCTGGCC	NC_003197.2_entA	Typhimurium	LT2	660279	660638	660296	660618
entA	WGAMPL_NC_003198.1_entA	CGCAGTTTCGCCGTCAG	GCAAGGTAATGTGGCTGGCC	NC_003198.1_entA	Typhi	CT18	644394	644753	644411	644733
entA	WGAMPL_NC_011080.1_entA	CGCAGTTTCGCCGTCAG	GCAAGGTAATGTGGCTGGCC	NC_011080.1_entA	Newport	SL254	664684	665043	664701	665023
entA	WGAMPL_NC_011274.1_entA	CGCAGTTTCGCCGTCAG	GCAAGGTAATGTGGCTGGCC	NC_011274.1_entA	Gallinarum	287/91	650596	650955	650613	650935
entA	WGAMPL_NC_011294.1_entA	CGCAGTTTCGCCGTCAG	GCAAGGTAATGTGGCTGGCC	NC_011294.1_entA	Enteritidis	P125109	632144	632503	632161	632483
entA	WGAMPL_AE017220.1_entA	CGCAGTTTCGCCGTCAG	GCAAGGTAATGTGGCTGGCC	AE017220.1_entA	Choleraesuis	SC-B67	702830	703189	702847	703169
entA	WGAMPL_CM001471.1_entA	CGCAGTTTCGCCGTCAG	GCAAGGTAATGTGGCTGGCC	CM001471.1_entA	houtenae	ATCC BAA-1581	575611	575970	575628	575950
entA	WGAMPL_CP000026.1_entA	GCAAGGTAATGTGGCTGGCC	CGCAGTTTCGCCGTCAG	CP000026.1_entA	Paratyphi A	ATCC 9150	2221857	2222216	2221877	2222199
entA	WGAMPL_CP000857.1_entA	CGCAGTTTCGCCGTCAG	GCAAGGTAATGTGGCTGGCC	CP000857.1_entA	Paratyphi C	RKS4594	651661	652020	651678	652000
entA	WGAMPL_CP000886.1_entA	GCAAGGTAATGTGGCTGGCC	CGCAGTTTCGCCGTCAG	CP000886.1_entA	Paratyphi B	SPB7	2465023	2465382	2465043	2465365
entA	WGAMPL_CP001120.1_entA	CGCAGTTTCGCCGTCAG	GCAAGGTAATGTGGCTGGCC	CP001120.1_entA	Heidelberg	SL476	708706	709065	708723	709045
entA	WGAMPL_CP001127.1_entA	CGCAGTTTCGCCGTCAG	GCAAGGTAATGTGGCTGGCC	CP001127.1_entA	Schwarzengrund	CVM19633	733601	733960	733618	733940
entA	WGAMPL_CP001138.1_entA	CGCAGTTTCGCCGTCAG	GCAAGGTAATGTGGCTGGCC	CP001138.1_entA	Agona	SL483	635568	635927	635585	635907
entA	WGAMPL_CP001144.1_entA	CGCAGTTTCGCCGTCAG	GCAAGGTAATGTGGCTGGCC	CP001144.1_entA	Dublin	CT_02021853	697696	698055	697713	698035
entA	WGAMPL_CP004027.1_entA	GCAAGGTAATGTGGCTGGCC	CGCAGTTTCGCCGTCAG	CP004027.1_entA	Javiana	CFSAN001992	1641824	1642183	1641844	1642166
entA	WGAMPL_CP006048.1_entA	GCAAGGTAATGTGGCTGGCC	CGCAGTTTCGCCGTCAG	CP006048.1_entA	Typhimurium var. 5-	CFSAN001921	2859422	2859781	2859442	2859764
entA	WGAMPL_CP006053.1_entA	GCAAGGTAATGTGGCTGGCC	CGCAGTTTCGCCGTCAG	CP006053.1_entA	Bareilly	CFSAN000189	3317009	3317368	3317029	3317351
entA	WGAMPL_CP006055.1_entA	CGCAGTTTCGCCGTCAG	GCAAGGTAATGTGGCTGGCC	CP006055.1_entA	Cubana	CFSAN002050	1686865	1687224	1686882	1687204
entA	WGAMPL_CP006602.1_entA	CGCAGTTTCGCCGTCAG	GCAAGGTAATGTGGCTGGCC	CP006602.1_entA	4,[5],12:i:-	08-1736	1948705	1949064	1948722	1949044
entA	WGAMPL_CP006693.1_entA	GCAAGGTAATGTGGCTGGCC	CGCAGTTTCGCCGTCAG	CP006693.1_entA	arizonae 62:z36:-	RKS2983	2285898	2286257	2285918	2286240
entA	WGAMPL_CP006717.1_entA	CGCAGTTTCGCCGTCAG	GCAAGGTAATGTGGCTGGCC	CP006717.1_entA	Thompson	RM6836	680804	681163	680821	681143
entA	WGAMPL_CP007505.1_entA	CGCAGTTTCGCCGTCAG	GCAAGGTAATGTGGCTGGCC	CP007505.1_entA	Tennessee	TXSC_TXSC08-19	2138167	2138526	2138184	2138506
entA	WGAMPL_CP007530.1_entA	CGCAGTTTCGCCGTCAG	GCAAGGTAATGTGGCTGGCC	CP007530.1_entA	Montevideo	507440-20	347740	348099	347757	348079
entA	WGAMPL_CP007531.1_entA	GCAAGGTAATGTGGCTGGCC	CGCAGTTTCGCCGTCAG	CP007531.1_entA	Anatum	ATCC BAA-1592	1681913	1682272	1681933	1682255
entA	WGAMPL_CP007532.1_entA	CGCAGTTTCGCCGTCAG	GCAAGGTAATGTGGCTGGCC	CP007532.1_entA	Abaetetuba	ATCC 35640	2464293	2464652	2464310	2464632
entA	WGAMPL_CP007533.1_entA	CGCAGTTTCGCCGTCAG	GCAAGGTAATGTGGCTGGCC	CP007533.1_entA	Bredeney	CFSAN001080	220361	220720	220378	220700
entA	WGAMPL_CP007534.1_entA	CGCAGTTTCGCCGTCAG	GCAAGGTAATGTGGCTGGCC	CP007534.1_entA	Abony	14	2618087	2618446	2618104	2618426
entA	WGAMPL_CP012346.1_entA	GCAAGGTAATGTGGCTGGCC	CGCAGTTTCGCCGTCAG	CP012346.1_entA	Panama	ATCC 7378	3171507	3171866	3171527	3171849
entA	WGAMPL_CP012347.1_entA	GCAAGGTAATGTGGCTGGCC	CGCAGTTTCGCCGTCAG	CP012347.1_entA	Pullorum	ATCC 9120	3254545	3254904	3254565	3254887
entA	WGAMPL_CP012349.1_entA	GCAAGGTAATGTGGCTGGCC	CGCAGTTTCGCCGTCAG	CP012349.1_entA	Sloterdijk	ATCC 15791	3313047	3313406	3313067	3313389
entA	WGAMPL_CP012833.1_entA	GCAAGGTAATGTGGCTGGCC	CGCAGTTTCGCCGTCAG	CP012833.1_entA	Cerro	CFSAN001588	3225424	3225783	3225444	3225766
entA	WGAMPL_CP017719.1_entA	GCAAGGTAATGTGGCTGGCC	CGCAGTTTCGCCGTCAG	CP017719.1_entA	Hayindogo	CFSAN050752	3288446	3288805	3288466	3288788
entA	WGAMPL_CP017723.1_entA	GCAAGGTAATGTGGCTGGCC	CGCAGTTTCGCCGTCAG	CP017723.1_entA	Stanleyville	SARB61	3336497	3336856	3336517	3336839
entA	WGAMPL_CP019116.1_entA	CGCAGTTTCGCCGTCAG	GCAAGGTAATGTGGCTGGCC	CP019116.1_entA	Antsalova	S01-0511	669518	669877	669535	669857
entA	WGAMPL_CP019177.1_entA	GCAAGGTAATGTGGCTGGCC	CGCAGTTTCGCCGTCAG	CP019177.1_entA	Albany	ATCC 51960	3301586	3301945	3301606	3301928
entA	WGAMPL_CP019178.1_entA	GCAAGGTAATGTGGCTGGCC	CGCAGTTTCGCCGTCAG	CP019178.1_entA	Chester	ATCC 11997	3238996	3239355	3239016	3239338
entA	WGAMPL_CP019181.1_entA	GCAAGGTAATGTGGCTGGCC	CGCAGTTTCGCCGTCAG	CP019181.1_entA	Inverness	ATCC 10720	3433046	3433405	3433066	3433388
entA	WGAMPL_CP019183.1_entA	GCAAGGTAATGTGGCTGGCC	CGCAGTTTCGCCGTCAG	CP019183.1_entA	Mbandaka	ATCC 51958	3371985	3372344	3372005	3372327
entA	WGAMPL_CP019184.1_entA	GCAAGGTAATGTGGCTGGCC	CGCAGTTTCGCCGTCAG	CP019184.1_entA	Minnesota	ATCC 49284	3156456	3156815	3156476	3156798
entA	WGAMPL_CP019186.1_entA	GCAAGGTAATGTGGCTGGCC	CGCAGTTTCGCCGTCAG	CP019186.1_entA	Pomona	ATCC 10729	3084885	3085244	3084905	3085227
entA	WGAMPL_CP019189.1_entA	GCAAGGTAATGTGGCTGGCC	CGCAGTTTCGCCGTCAG	CP019189.1_entA	Poona	ATCC BAA-1673	3333688	3334047	3333708	3334030
entA	WGAMPL_CP019192.1_entA	GCAAGGTAATGTGGCTGGCC	CGCAGTTTCGCCGTCAG	CP019192.1_entA	Rubislaw	ATCC 10717	3166655	3167014	3166675	3166997
entA	WGAMPL_CP019201.1_entA	GCAAGGTAATGTGGCTGGCC	CGCAGTTTCGCCGTCAG	CP019201.1_entA	Muenster	420	3324793	3325152	3324813	3325135
entA	WGAMPL_CP019403.1_entA	CGCAGTTTCGCCGTCAG	GCAAGGTAATGTGGCTGGCC	CP019403.1_entA	Apapa	SA20060561	667887	668246	667904	668226
entA	WGAMPL_CP019404.1_entA	CGCAGTTTCGCCGTCAG	GCAAGGTAATGTGGCTGGCC	CP019404.1_entA	Newport	SA20113257	653739	654098	653756	654078
entA	WGAMPL_CP019405.1_entA	GCAAGGTAATGTGGCTGGCC	CGCAGTTTCGCCGTCAG	CP019405.1_entA	Bergen	ST350	2614190	2614549	2614210	2614532
entA	WGAMPL_CP019406.1_entA	CGCAGTTTCGCCGTCAG	GCAAGGTAATGTGGCTGGCC	CP019406.1_entA	Blegdam	S-1824	632250	632609	632267	632589
entA	WGAMPL_CP019407.1_entA	CGCAGTTTCGCCGTCAG	GCAAGGTAATGTGGCTGGCC	CP019407.1_entA	Borreze	SA20041063	632639	632998	632656	632978
entA	WGAMPL_CP019408.1_entA	CGCAGTTTCGCCGTCAG	GCAAGGTAATGTGGCTGGCC	CP019408.1_entA	Crossness	1422-74	677370	677729	677387	677709
entA	WGAMPL_CP019409.1_entA	GCAAGGTAATGTGGCTGGCC	CGCAGTTTCGCCGTCAG	CP019409.1_entA	Djakarta	S-1087	2576322	2576681	2576342	2576664
entA	WGAMPL_CP019410.1_entA	CGCAGTTTCGCCGTCAG	GCAAGGTAATGTGGCTGGCC	CP019410.1_entA	Hillingdon	N1529-D3	647337	647696	647354	647676
entA	WGAMPL_CP019411.1_entA	CGCAGTTTCGCCGTCAG	GCAAGGTAATGTGGCTGGCC	CP019411.1_entA	Johannesburg	ST203	637482	637841	637499	637821
entA	WGAMPL_CP019412.1_entA	CGCAGTTTCGCCGTCAG	GCAAGGTAATGTGGCTGGCC	CP019412.1_entA	Koessen	S-1501	619703	620062	619720	620042
entA	WGAMPL_CP019413.1_entA	CGCAGTTTCGCCGTCAG	GCAAGGTAATGTGGCTGGCC	CP019413.1_entA	Krefeld	SA20030536	642862	643221	642879	643201
entA	WGAMPL_CP019414.1_entA	CGCAGTTTCGCCGTCAG	GCAAGGTAATGTGGCTGGCC	CP019414.1_entA	Manchester	ST278	628616	628975	628633	628955
entA	WGAMPL_CP019415.1_entA	CGCAGTTTCGCCGTCAG	GCAAGGTAATGTGGCTGGCC	CP019415.1_entA	Moscow	S-1843	632270	632629	632287	632609
entA	WGAMPL_CP019416.1_entA	CGCAGTTTCGCCGTCAG	GCAAGGTAATGTGGCTGGCC	CP019416.1_entA	Nitra	S-1687	631982	632341	631999	632321
entA	WGAMPL_CP019417.1_entA	CGCAGTTTCGCCGTCAG	GCAAGGTAATGTGGCTGGCC	CP019417.1_entA	Wandsworth	SA20092095	651712	652071	651729	652051
entA	WGAMPL_CP019418.1_entA	CGCAGTTTCGCCGTCAG	GCAAGGTAATGTGGCTGGCC	CP019418.1_entA	Yovokome	S-1850	664590	664949	664607	664929
entA	WGAMPL_CP022015.1_entA	CGCAGTTTCGCCGTCAG	GCAAGGTAATGTGGCTGGCC	CP022015.1_entA	India	SA20085604	1163562	1163921	1163579	1163901
entA	WGAMPL_CP022034.1_entA	GCAAGGTAATGTGGCTGGCC	CGCAGTTTCGCCGTCAG	CP022034.1_entA	Onderstepoort	SA20060086	3362898	3363257	3362918	3363240
entA	WGAMPL_CP022116.1_entA	GCAAGGTAATGTGGCTGGCC	CGCAGTTTCGCCGTCAG	CP022116.1_entA	Ouakam	SA20034636	3290629	3290988	3290649	3290971
entA	WGAMPL_CP022117.1_entA	GCAAGGTAATGTGGCTGGCC	CGCAGTTTCGCCGTCAG	CP022117.1_entA	Macclesfield	ST-1643	3363458	3363817	3363478	3363800
entA	WGAMPL_CP022138.1_entA	GCAAGGTAATGTGGCTGGCC	CGCAGTTTCGCCGTCAG	CP022138.1_entA	Waycross	SA20041608	3338272	3338631	3338292	3338614
entA	WGAMPL_CP022139.1_entA	GCAAGGTAATGTGGCTGGCC	CGCAGTTTCGCCGTCAG	CP022139.1_entA	salamae 55:k:z39	NA	3406584	3406943	3406604	3406926
entA	WGAMPL_CP022450.1_entA	GCAAGGTAATGTGGCTGGCC	CGCAGTTTCGCCGTCAG	CP022450.1_entA	Indiana	D90	3307701	3308060	3307721	3308043
entA	WGAMPL_CP022489.1_entA	GCAAGGTAATGTGGCTGGCC	CGCAGTTTCGCCGTCAG	CP022489.1_entA	Mbandaka	SA20026234	2468339	2468698	2468359	2468681
entA	WGAMPL_CP022490.1_entA	GCAAGGTAATGTGGCTGGCC	CGCAGTTTCGCCGTCAG	CP022490.1_entA	Braenderup	SA20026289	2775326	2775685	2775346	2775668
entA	WGAMPL_CP022491.1_entA	GCAAGGTAATGTGGCTGGCC	CGCAGTTTCGCCGTCAG	CP022491.1_entA	Saintpaul	SA20031783	3921838	3922197	3921858	3922180
entA	WGAMPL_CP022494.1_entA	GCAAGGTAATGTGGCTGGCC	CGCAGTTTCGCCGTCAG	CP022494.1_entA	Derby	SA20035215	314328	314687	314348	314670
entA	WGAMPL_CP022497.1_entA	CGCAGTTTCGCCGTCAG	GCAAGGTAATGTGGCTGGCC	CP022497.1_entA	Manhattan	SA20084699	2304055	2304414	2304072	2304394
entA	WGAMPL_CP022500.1_entA	CGCAGTTTCGCCGTCAG	GCAAGGTAATGTGGCTGGCC	CP022500.1_entA	Kentucky	SA20030505	4516224	4516583	4516241	4516563
entA	WGAMPL_CP022503.1_entA	GCAAGGTAATGTGGCTGGCC	CGCAGTTTCGCCGTCAG	CP022503.1_entA	Hvittingfoss	SA20014981	2117168	2117527	2117188	2117510
entA	WGAMPL_CP024165.1_entA	GCAAGGTAATGTGGCTGGCC	CGCAGTTTCGCCGTCAG	CP024165.1_entA	Gaminara	CFSAN070644	3324458	3324817	3324478	3324800
entA	WGAMPL_HF937208.1_entA	CGCAGTTTCGCCGTCAG	GCAAGGTAATGTGGCTGGCC	HF937208.1_entA	Typhimurium	DT104	684126	684485	684143	684465
entA	WGAMPL_HF969015.2_entA	CGCAGTTTCGCCGTCAG	GCAAGGTAATGTGGCTGGCC	HF969015.2_entA	Bovismorbificans	3114	616485	616844	616502	616824
entA	WGAMPL_LN649235.1_entA	CGCAGTTTCGCCGTCAG	GCAAGGTAATGTGGCTGGCC	LN649235.1_entA	Infantis	NA	665558	665917	665575	665897
entA	WGAMPL_LN868943.1_entA	GCAAGGTAATGTGGCTGGCC	CGCAGTTTCGCCGTCAG	LN868943.1_entA	Senftenberg	NCTC10384	2601759	2602118	2601779	2602101
entA	WGAMPL_LN890520.1_entA	CGCAGTTTCGCCGTCAG	GCAAGGTAATGTGGCTGGCC	LN890520.1_entA	Weltevreden	NA	716844	717203	716861	717183
entA	WGAMPL_LT571437.1_entA	GCAAGGTAATGTGGCTGGCC	CGCAGTTTCGCCGTCAG	LT571437.1_entA	Java	NCTC5706	3344772	3345131	3344792	3345114
entB	WGAMPL_NC_003197.2_entB	GATACGGTGCTGGTGAAGTG	AATGTCGCGCATAAACGCATCGG	NC_003197.2_entB	Typhimurium	LT2	659418	659573	659438	659550
entB	WGAMPL_NC_003198.1_entB	GATACGGTGCTGGTGAAGTG	AATGTCGCGCATAAACGCATCGG	NC_003198.1_entB	Typhi	CT18	643533	643688	643553	643665
entB	WGAMPL_NC_011080.1_entB	GATACGGTGCTGGTGAAGTG	AATGTCGCGCATAAACGCATCGG	NC_011080.1_entB	Newport	SL254	663823	663978	663843	663955
entB	WGAMPL_NC_011274.1_entB	GATACGGTGCTGGTGAAGTG	AATGTCGCGCATAAACGCATCGG	NC_011274.1_entB	Gallinarum	287/91	649735	649890	649755	649867
entB	WGAMPL_NC_011294.1_entB	GATACGGTGCTGGTGAAGTG	AATGTCGCGCATAAACGCATCGG	NC_011294.1_entB	Enteritidis	P125109	631283	631438	631303	631415
entB	WGAMPL_AE017220.1_entB	GATACGGTGCTGGTGAAGTG	AATGTCGCGCATAAACGCATCGG	AE017220.1_entB	Choleraesuis	SC-B67	701969	702124	701989	702101
entB	WGAMPL_CM001471.1_entB	GATACGGTGCTGGTGAAGTG	AATGTCGCGCATAAACGCATCGG	CM001471.1_entB	houtenae	ATCC BAA-1581	574750	574905	574770	574882
entB	WGAMPL_CP000026.1_entB	AATGTCGCGCATAAACGCATCGG	GATACGGTGCTGGTGAAGTG	CP000026.1_entB	Paratyphi A	ATCC 9150	2222922	2223077	2222945	2223057
entB	WGAMPL_CP000857.1_entB	GATACGGTGCTGGTGAAGTG	AATGTCGCGCATAAACGCATCGG	CP000857.1_entB	Paratyphi C	RKS4594	650800	650955	650820	650932
entB	WGAMPL_CP000886.1_entB	AATGTCGCGCATAAACGCATCGG	GATACGGTGCTGGTGAAGTG	CP000886.1_entB	Paratyphi B	SPB7	2466088	2466243	2466111	2466223
entB	WGAMPL_CP001120.1_entB	GATACGGTGCTGGTGAAGTG	AATGTCGCGCATAAACGCATCGG	CP001120.1_entB	Heidelberg	SL476	707845	708000	707865	707977
entB	WGAMPL_CP001127.1_entB	GATACGGTGCTGGTGAAGTG	AATGTCGCGCATAAACGCATCGG	CP001127.1_entB	Schwarzengrund	CVM19633	732740	732895	732760	732872
entB	WGAMPL_CP001138.1_entB	GATACGGTGCTGGTGAAGTG	AATGTCGCGCATAAACGCATCGG	CP001138.1_entB	Agona	SL483	634707	634862	634727	634839
entB	WGAMPL_CP001144.1_entB	GATACGGTGCTGGTGAAGTG	AATGTCGCGCATAAACGCATCGG	CP001144.1_entB	Dublin	CT_02021853	696835	696990	696855	696967
entB	WGAMPL_CP004027.1_entB	AATGTCGCGCATAAACGCATCGG	GATACGGTGCTGGTGAAGTG	CP004027.1_entB	Javiana	CFSAN001992	1642889	1643044	1642912	1643024
entB	WGAMPL_CP006048.1_entB	AATGTCGCGCATAAACGCATCGG	GATACGGTGCTGGTGAAGTG	CP006048.1_entB	Typhimurium var. 5-	CFSAN001921	2860487	2860642	2860510	2860622
entB	WGAMPL_CP006053.1_entB	AATGTCGCGCATAAACGCATCGG	GATACGGTGCTGGTGAAGTG	CP006053.1_entB	Bareilly	CFSAN000189	3318074	3318229	3318097	3318209
entB	WGAMPL_CP006055.1_entB	GATACGGTGCTGGTGAAGTG	AATGTCGCGCATAAACGCATCGG	CP006055.1_entB	Cubana	CFSAN002050	1686004	1686159	1686024	1686136
entB	WGAMPL_CP006602.1_entB	GATACGGTGCTGGTGAAGTG	AATGTCGCGCATAAACGCATCGG	CP006602.1_entB	4,[5],12:i:-	08-1736	1947844	1947999	1947864	1947976
entB	WGAMPL_CP006693.1_entB	AATGTCGCGCATAAACGCATCGG	GATACGGTGCTGGTGAAGTG	CP006693.1_entB	arizonae 62:z36:-	RKS2983	2286963	2287118	2286986	2287098
entB	WGAMPL_CP006717.1_entB	GATACGGTGCTGGTGAAGTG	AATGTCGCGCATAAACGCATCGG	CP006717.1_entB	Thompson	RM6836	679943	680098	679963	680075
entB	WGAMPL_CP007505.1_entB	GATACGGTGCTGGTGAAGTG	AATGTCGCGCATAAACGCATCGG	CP007505.1_entB	Tennessee	TXSC_TXSC08-19	2137306	2137461	2137326	2137438
entB	WGAMPL_CP007530.1_entB	GATACGGTGCTGGTGAAGTG	AATGTCGCGCATAAACGCATCGG	CP007530.1_entB	Montevideo	507440-20	346879	347034	346899	347011
entB	WGAMPL_CP007531.1_entB	AATGTCGCGCATAAACGCATCGG	GATACGGTGCTGGTGAAGTG	CP007531.1_entB	Anatum	ATCC BAA-1592	1682978	1683133	1683001	1683113
entB	WGAMPL_CP007532.1_entB	GATACGGTGCTGGTGAAGTG	AATGTCGCGCATAAACGCATCGG	CP007532.1_entB	Abaetetuba	ATCC 35640	2463432	2463587	2463452	2463564
entB	WGAMPL_CP007533.1_entB	GATACGGTGCTGGTGAAGTG	AATGTCGCGCATAAACGCATCGG	CP007533.1_entB	Bredeney	CFSAN001080	219500	219655	219520	219632
entB	WGAMPL_CP007534.1_entB	GATACGGTGCTGGTGAAGTG	AATGTCGCGCATAAACGCATCGG	CP007534.1_entB	Abony	14	2617226	2617381	2617246	2617358
entB	WGAMPL_CP012346.1_entB	AATGTCGCGCATAAACGCATCGG	GATACGGTGCTGGTGAAGTG	CP012346.1_entB	Panama	ATCC 7378	3172572	3172727	3172595	3172707
entB	WGAMPL_CP012347.1_entB	AATGTCGCGCATAAACGCATCGG	GATACGGTGCTGGTGAAGTG	CP012347.1_entB	Pullorum	ATCC 9120	3255610	3255765	3255633	3255745
entB	WGAMPL_CP012349.1_entB	AATGTCGCGCATAAACGCATCGG	GATACGGTGCTGGTGAAGTG	CP012349.1_entB	Sloterdijk	ATCC 15791	3314112	3314267	3314135	3314247
entB	WGAMPL_CP012833.1_entB	AATGTCGCGCATAAACGCATCGG	GATACGGTGCTGGTGAAGTG	CP012833.1_entB	Cerro	CFSAN001588	3226489	3226644	3226512	3226624
entB	WGAMPL_CP017719.1_entB	AATGTCGCGCATAAACGCATCGG	GATACGGTGCTGGTGAAGTG	CP017719.1_entB	Hayindogo	CFSAN050752	3289511	3289666	3289534	3289646
entB	WGAMPL_CP017723.1_entB	AATGTCGCGCATAAACGCATCGG	GATACGGTGCTGGTGAAGTG	CP017723.1_entB	Stanleyville	SARB61	3337562	3337717	3337585	3337697
entB	WGAMPL_CP019116.1_entB	GATACGGTGCTGGTGAAGTG	AATGTCGCGCATAAACGCATCGG	CP019116.1_entB	Antsalova	S01-0511	668657	668812	668677	668789
entB	WGAMPL_CP019177.1_entB	AATGTCGCGCATAAACGCATCGG	GATACGGTGCTGGTGAAGTG	CP019177.1_entB	Albany	ATCC 51960	3302651	3302806	3302674	3302786
entB	WGAMPL_CP019178.1_entB	AATGTCGCGCATAAACGCATCGG	GATACGGTGCTGGTGAAGTG	CP019178.1_entB	Chester	ATCC 11997	3240061	3240216	3240084	3240196
entB	WGAMPL_CP019181.1_entB	AATGTCGCGCATAAACGCATCGG	GATACGGTGCTGGTGAAGTG	CP019181.1_entB	Inverness	ATCC 10720	3434111	3434266	3434134	3434246
entB	WGAMPL_CP019183.1_entB	AATGTCGCGCATAAACGCATCGG	GATACGGTGCTGGTGAAGTG	CP019183.1_entB	Mbandaka	ATCC 51958	3373050	3373205	3373073	3373185
entB	WGAMPL_CP019184.1_entB	AATGTCGCGCATAAACGCATCGG	GATACGGTGCTGGTGAAGTG	CP019184.1_entB	Minnesota	ATCC 49284	3157521	3157676	3157544	3157656
entB	WGAMPL_CP019186.1_entB	AATGTCGCGCATAAACGCATCGG	GATACGGTGCTGGTGAAGTG	CP019186.1_entB	Pomona	ATCC 10729	3085950	3086105	3085973	3086085
entB	WGAMPL_CP019189.1_entB	AATGTCGCGCATAAACGCATCGG	GATACGGTGCTGGTGAAGTG	CP019189.1_entB	Poona	ATCC BAA-1673	3334753	3334908	3334776	3334888
entB	WGAMPL_CP019192.1_entB	AATGTCGCGCATAAACGCATCGG	GATACGGTGCTGGTGAAGTG	CP019192.1_entB	Rubislaw	ATCC 10717	3167720	3167875	3167743	3167855
entB	WGAMPL_CP019201.1_entB	AATGTCGCGCATAAACGCATCGG	GATACGGTGCTGGTGAAGTG	CP019201.1_entB	Muenster	420	3325858	3326013	3325881	3325993
entB	WGAMPL_CP019403.1_entB	GATACGGTGCTGGTGAAGTG	AATGTCGCGCATAAACGCATCGG	CP019403.1_entB	Apapa	SA20060561	667026	667181	667046	667158
entB	WGAMPL_CP019404.1_entB	GATACGGTGCTGGTGAAGTG	AATGTCGCGCATAAACGCATCGG	CP019404.1_entB	Newport	SA20113257	652878	653033	652898	653010
entB	WGAMPL_CP019405.1_entB	AATGTCGCGCATAAACGCATCGG	GATACGGTGCTGGTGAAGTG	CP019405.1_entB	Bergen	ST350	2615255	2615410	2615278	2615390
entB	WGAMPL_CP019406.1_entB	GATACGGTGCTGGTGAAGTG	AATGTCGCGCATAAACGCATCGG	CP019406.1_entB	Blegdam	S-1824	631389	631544	631409	631521
entB	WGAMPL_CP019407.1_entB	GATACGGTGCTGGTGAAGTG	AATGTCGCGCATAAACGCATCGG	CP019407.1_entB	Borreze	SA20041063	631778	631933	631798	631910
entB	WGAMPL_CP019408.1_entB	GATACGGTGCTGGTGAAGTG	AATGTCGCGCATAAACGCATCGG	CP019408.1_entB	Crossness	1422-74	676509	676664	676529	676641
entB	WGAMPL_CP019409.1_entB	AATGTCGCGCATAAACGCATCGG	GATACGGTGCTGGTGAAGTG	CP019409.1_entB	Djakarta	S-1087	2577387	2577542	2577410	2577522
entB	WGAMPL_CP019410.1_entB	GATACGGTGCTGGTGAAGTG	AATGTCGCGCATAAACGCATCGG	CP019410.1_entB	Hillingdon	N1529-D3	646476	646631	646496	646608
entB	WGAMPL_CP019411.1_entB	GATACGGTGCTGGTGAAGTG	AATGTCGCGCATAAACGCATCGG	CP019411.1_entB	Johannesburg	ST203	636621	636776	636641	636753
entB	WGAMPL_CP019412.1_entB	GATACGGTGCTGGTGAAGTG	AATGTCGCGCATAAACGCATCGG	CP019412.1_entB	Koessen	S-1501	618842	618997	618862	618974
entB	WGAMPL_CP019413.1_entB	GATACGGTGCTGGTGAAGTG	AATGTCGCGCATAAACGCATCGG	CP019413.1_entB	Krefeld	SA20030536	642001	642156	642021	642133
entB	WGAMPL_CP019414.1_entB	GATACGGTGCTGGTGAAGTG	AATGTCGCGCATAAACGCATCGG	CP019414.1_entB	Manchester	ST278	627755	627910	627775	627887
entB	WGAMPL_CP019415.1_entB	GATACGGTGCTGGTGAAGTG	AATGTCGCGCATAAACGCATCGG	CP019415.1_entB	Moscow	S-1843	631409	631564	631429	631541
entB	WGAMPL_CP019416.1_entB	GATACGGTGCTGGTGAAGTG	AATGTCGCGCATAAACGCATCGG	CP019416.1_entB	Nitra	S-1687	631121	631276	631141	631253
entB	WGAMPL_CP019417.1_entB	GATACGGTGCTGGTGAAGTG	AATGTCGCGCATAAACGCATCGG	CP019417.1_entB	Wandsworth	SA20092095	650851	651006	650871	650983
entB	WGAMPL_CP019418.1_entB	GATACGGTGCTGGTGAAGTG	AATGTCGCGCATAAACGCATCGG	CP019418.1_entB	Yovokome	S-1850	663729	663884	663749	663861
entB	WGAMPL_CP022015.1_entB	GATACGGTGCTGGTGAAGTG	AATGTCGCGCATAAACGCATCGG	CP022015.1_entB	India	SA20085604	1162701	1162856	1162721	1162833
entB	WGAMPL_CP022034.1_entB	AATGTCGCGCATAAACGCATCGG	GATACGGTGCTGGTGAAGTG	CP022034.1_entB	Onderstepoort	SA20060086	3363963	3364118	3363986	3364098
entB	WGAMPL_CP022116.1_entB	AATGTCGCGCATAAACGCATCGG	GATACGGTGCTGGTGAAGTG	CP022116.1_entB	Ouakam	SA20034636	3291694	3291849	3291717	3291829
entB	WGAMPL_CP022117.1_entB	AATGTCGCGCATAAACGCATCGG	GATACGGTGCTGGTGAAGTG	CP022117.1_entB	Macclesfield	ST-1643	3364523	3364678	3364546	3364658
entB	WGAMPL_CP022138.1_entB	AATGTCGCGCATAAACGCATCGG	GATACGGTGCTGGTGAAGTG	CP022138.1_entB	Waycross	SA20041608	3339337	3339492	3339360	3339472
entB	WGAMPL_CP022139.1_entB	AATGTCGCGCATAAACGCATCGG	GATACGGTGCTGGTGAAGTG	CP022139.1_entB	salamae 55:k:z39	NA	3407649	3407804	3407672	3407784
entB	WGAMPL_CP022450.1_entB	AATGTCGCGCATAAACGCATCGG	GATACGGTGCTGGTGAAGTG	CP022450.1_entB	Indiana	D90	3308766	3308921	3308789	3308901
entB	WGAMPL_CP022489.1_entB	AATGTCGCGCATAAACGCATCGG	GATACGGTGCTGGTGAAGTG	CP022489.1_entB	Mbandaka	SA20026234	2469404	2469559	2469427	2469539
entB	WGAMPL_CP022490.1_entB	AATGTCGCGCATAAACGCATCGG	GATACGGTGCTGGTGAAGTG	CP022490.1_entB	Braenderup	SA20026289	2776391	2776546	2776414	2776526
entB	WGAMPL_CP022491.1_entB	AATGTCGCGCATAAACGCATCGG	GATACGGTGCTGGTGAAGTG	CP022491.1_entB	Saintpaul	SA20031783	3922903	3923058	3922926	3923038
entB	WGAMPL_CP022494.1_entB	AATGTCGCGCATAAACGCATCGG	GATACGGTGCTGGTGAAGTG	CP022494.1_entB	Derby	SA20035215	315393	315548	315416	315528
entB	WGAMPL_CP022497.1_entB	GATACGGTGCTGGTGAAGTG	AATGTCGCGCATAAACGCATCGG	CP022497.1_entB	Manhattan	SA20084699	2303194	2303349	2303214	2303326
entB	WGAMPL_CP022500.1_entB	GATACGGTGCTGGTGAAGTG	AATGTCGCGCATAAACGCATCGG	CP022500.1_entB	Kentucky	SA20030505	4515363	4515518	4515383	4515495
entB	WGAMPL_CP022503.1_entB	AATGTCGCGCATAAACGCATCGG	GATACGGTGCTGGTGAAGTG	CP022503.1_entB	Hvittingfoss	SA20014981	2118233	2118388	2118256	2118368
entB	WGAMPL_CP024165.1_entB	AATGTCGCGCATAAACGCATCGG	GATACGGTGCTGGTGAAGTG	CP024165.1_entB	Gaminara	CFSAN070644	3325523	3325678	3325546	3325658
entB	WGAMPL_HF937208.1_entB	GATACGGTGCTGGTGAAGTG	AATGTCGCGCATAAACGCATCGG	HF937208.1_entB	Typhimurium	DT104	683265	683420	683285	683397
entB	WGAMPL_HF969015.2_entB	GATACGGTGCTGGTGAAGTG	AATGTCGCGCATAAACGCATCGG	HF969015.2_entB	Bovismorbificans	3114	615624	615779	615644	615756
entB	WGAMPL_LN649235.1_entB	GATACGGTGCTGGTGAAGTG	AATGTCGCGCATAAACGCATCGG	LN649235.1_entB	Infantis	NA	664697	664852	664717	664829
entB	WGAMPL_LN868943.1_entB	AATGTCGCGCATAAACGCATCGG	GATACGGTGCTGGTGAAGTG	LN868943.1_entB	Senftenberg	NCTC10384	2602824	2602979	2602847	2602959
entB	WGAMPL_LN890520.1_entB	GATACGGTGCTGGTGAAGTG	AATGTCGCGCATAAACGCATCGG	LN890520.1_entB	Weltevreden	NA	715983	716138	716003	716115
entB	WGAMPL_LT571437.1_entB	AATGTCGCGCATAAACGCATCGG	GATACGGTGCTGGTGAAGTG	LT571437.1_entB	Java	NCTC5706	3345837	3345992	3345860	3345972
entC	WGAMPL_NC_003197.2_entC	TTTAGTTCGCTGCCGTTAGC	GACAATGCCGCCAAACAGTT	NC_003197.2_entC	Typhimurium	LT2	656876	657250	656896	657230
entC	WGAMPL_NC_003198.1_entC	TTTAGTTCGCTGCCGTTAGC	GACAATGCCGCCAAACAGTT	NC_003198.1_entC	Typhi	CT18	640991	641365	641011	641345
entC	WGAMPL_NC_011080.1_entC	TTTAGTTCGCTGCCGTTAGC	GACAATGCCGCCAAACAGTT	NC_011080.1_entC	Newport	SL254	661281	661655	661301	661635
entC	WGAMPL_NC_011274.1_entC	TTTAGTTCGCTGCCGTTAGC	GACAATGCCGCCAAACAGTT	NC_011274.1_entC	Gallinarum	287/91	647193	647567	647213	647547
entC	WGAMPL_NC_011294.1_entC	TTTAGTTCGCTGCCGTTAGC	GACAATGCCGCCAAACAGTT	NC_011294.1_entC	Enteritidis	P125109	628741	629115	628761	629095
entC	WGAMPL_AE017220.1_entC	TTTAGTTCGCTGCCGTTAGC	GACAATGCCGCCAAACAGTT	AE017220.1_entC	Choleraesuis	SC-B67	699427	699801	699447	699781
entC	WGAMPL_CM001471.1_entC	TTTAGTTCGCTGCCGTTAGC	GACAATGCCGCCAAACAGTT	CM001471.1_entC	houtenae	ATCC BAA-1581	572208	572582	572228	572562
entC	WGAMPL_CP000026.1_entC	GACAATGCCGCCAAACAGTT	TTTAGTTCGCTGCCGTTAGC	CP000026.1_entC	Paratyphi A	ATCC 9150	2225245	2225619	2225265	2225599
entC	WGAMPL_CP000857.1_entC	TTTAGTTCGCTGCCGTTAGC	GACAATGCCGCCAAACAGTT	CP000857.1_entC	Paratyphi C	RKS4594	648258	648632	648278	648612
entC	WGAMPL_CP000886.1_entC	GACAATGCCGCCAAACAGTT	TTTAGTTCGCTGCCGTTAGC	CP000886.1_entC	Paratyphi B	SPB7	2468411	2468785	2468431	2468765
entC	WGAMPL_CP001120.1_entC	TTTAGTTCGCTGCCGTTAGC	GACAATGCCGCCAAACAGTT	CP001120.1_entC	Heidelberg	SL476	705303	705677	705323	705657
entC	WGAMPL_CP001127.1_entC	TTTAGTTCGCTGCCGTTAGC	GACAATGCCGCCAAACAGTT	CP001127.1_entC	Schwarzengrund	CVM19633	730198	730572	730218	730552
entC	WGAMPL_CP001138.1_entC	TTTAGTTCGCTGCCGTTAGC	GACAATGCCGCCAAACAGTT	CP001138.1_entC	Agona	SL483	632165	632539	632185	632519
entC	WGAMPL_CP001144.1_entC	TTTAGTTCGCTGCCGTTAGC	GACAATGCCGCCAAACAGTT	CP001144.1_entC	Dublin	CT_02021853	694293	694667	694313	694647
entC	WGAMPL_CP004027.1_entC	GACAATGCCGCCAAACAGTT	TTTAGTTCGCTGCCGTTAGC	CP004027.1_entC	Javiana	CFSAN001992	1645212	1645586	1645232	1645566
entC	WGAMPL_CP006048.1_entC	GACAATGCCGCCAAACAGTT	TTTAGTTCGCTGCCGTTAGC	CP006048.1_entC	Typhimurium var. 5-	CFSAN001921	2862810	2863184	2862830	2863164
entC	WGAMPL_CP006053.1_entC	GACAATGCCGCCAAACAGTT	TTTAGTTCGCTGCCGTTAGC	CP006053.1_entC	Bareilly	CFSAN000189	3320397	3320771	3320417	3320751
entC	WGAMPL_CP006055.1_entC	TTTAGTTCGCTGCCGTTAGC	GACAATGCCGCCAAACAGTT	CP006055.1_entC	Cubana	CFSAN002050	1683462	1683836	1683482	1683816
entC	WGAMPL_CP006602.1_entC	TTTAGTTCGCTGCCGTTAGC	GACAATGCCGCCAAACAGTT	CP006602.1_entC	4,[5],12:i:-	08-1736	1945302	1945676	1945322	1945656
entC	WGAMPL_CP006693.1_entC	GACAATGCCGCCAAACAGTT	TTTAGTTCGCTGCCGTTAGC	CP006693.1_entC	arizonae 62:z36:-	RKS2983	2289286	2289660	2289306	2289640
entC	WGAMPL_CP006717.1_entC	TTTAGTTCGCTGCCGTTAGC	GACAATGCCGCCAAACAGTT	CP006717.1_entC	Thompson	RM6836	677401	677775	677421	677755
entC	WGAMPL_CP007505.1_entC	TTTAGTTCGCTGCCGTTAGC	GACAATGCCGCCAAACAGTT	CP007505.1_entC	Tennessee	TXSC_TXSC08-19	2134764	2135138	2134784	2135118
entC	WGAMPL_CP007530.1_entC	TTTAGTTCGCTGCCGTTAGC	GACAATGCCGCCAAACAGTT	CP007530.1_entC	Montevideo	507440-20	344337	344711	344357	344691
entC	WGAMPL_CP007531.1_entC	GACAATGCCGCCAAACAGTT	TTTAGTTCGCTGCCGTTAGC	CP007531.1_entC	Anatum	ATCC BAA-1592	1685301	1685675	1685321	1685655
entC	WGAMPL_CP007532.1_entC	TTTAGTTCGCTGCCGTTAGC	GACAATGCCGCCAAACAGTT	CP007532.1_entC	Abaetetuba	ATCC 35640	2460890	2461264	2460910	2461244
entC	WGAMPL_CP007533.1_entC	TTTAGTTCGCTGCCGTTAGC	GACAATGCCGCCAAACAGTT	CP007533.1_entC	Bredeney	CFSAN001080	216958	217332	216978	217312
entC	WGAMPL_CP007534.1_entC	TTTAGTTCGCTGCCGTTAGC	GACAATGCCGCCAAACAGTT	CP007534.1_entC	Abony	14	2614684	2615058	2614704	2615038
entC	WGAMPL_CP012346.1_entC	GACAATGCCGCCAAACAGTT	TTTAGTTCGCTGCCGTTAGC	CP012346.1_entC	Panama	ATCC 7378	3174895	3175269	3174915	3175249
entC	WGAMPL_CP012347.1_entC	GACAATGCCGCCAAACAGTT	TTTAGTTCGCTGCCGTTAGC	CP012347.1_entC	Pullorum	ATCC 9120	3257933	3258307	3257953	3258287
entC	WGAMPL_CP012349.1_entC	GACAATGCCGCCAAACAGTT	TTTAGTTCGCTGCCGTTAGC	CP012349.1_entC	Sloterdijk	ATCC 15791	3316435	3316809	3316455	3316789
entC	WGAMPL_CP012833.1_entC	GACAATGCCGCCAAACAGTT	TTTAGTTCGCTGCCGTTAGC	CP012833.1_entC	Cerro	CFSAN001588	3228812	3229186	3228832	3229166
entC	WGAMPL_CP017719.1_entC	GACAATGCCGCCAAACAGTT	TTTAGTTCGCTGCCGTTAGC	CP017719.1_entC	Hayindogo	CFSAN050752	3291834	3292208	3291854	3292188
entC	WGAMPL_CP017723.1_entC	GACAATGCCGCCAAACAGTT	TTTAGTTCGCTGCCGTTAGC	CP017723.1_entC	Stanleyville	SARB61	3339885	3340259	3339905	3340239
entC	WGAMPL_CP019116.1_entC	TTTAGTTCGCTGCCGTTAGC	GACAATGCCGCCAAACAGTT	CP019116.1_entC	Antsalova	S01-0511	666115	666489	666135	666469
entC	WGAMPL_CP019177.1_entC	GACAATGCCGCCAAACAGTT	TTTAGTTCGCTGCCGTTAGC	CP019177.1_entC	Albany	ATCC 51960	3304974	3305348	3304994	3305328
entC	WGAMPL_CP019178.1_entC	GACAATGCCGCCAAACAGTT	TTTAGTTCGCTGCCGTTAGC	CP019178.1_entC	Chester	ATCC 11997	3242384	3242758	3242404	3242738
entC	WGAMPL_CP019181.1_entC	GACAATGCCGCCAAACAGTT	TTTAGTTCGCTGCCGTTAGC	CP019181.1_entC	Inverness	ATCC 10720	3436434	3436808	3436454	3436788
entC	WGAMPL_CP019183.1_entC	GACAATGCCGCCAAACAGTT	TTTAGTTCGCTGCCGTTAGC	CP019183.1_entC	Mbandaka	ATCC 51958	3375373	3375747	3375393	3375727
entC	WGAMPL_CP019184.1_entC	GACAATGCCGCCAAACAGTT	TTTAGTTCGCTGCCGTTAGC	CP019184.1_entC	Minnesota	ATCC 49284	3159844	3160218	3159864	3160198
entC	WGAMPL_CP019186.1_entC	GACAATGCCGCCAAACAGTT	TTTAGTTCGCTGCCGTTAGC	CP019186.1_entC	Pomona	ATCC 10729	3088273	3088647	3088293	3088627
entC	WGAMPL_CP019189.1_entC	GACAATGCCGCCAAACAGTT	TTTAGTTCGCTGCCGTTAGC	CP019189.1_entC	Poona	ATCC BAA-1673	3337076	3337450	3337096	3337430
entC	WGAMPL_CP019192.1_entC	GACAATGCCGCCAAACAGTT	TTTAGTTCGCTGCCGTTAGC	CP019192.1_entC	Rubislaw	ATCC 10717	3170043	3170417	3170063	3170397
entC	WGAMPL_CP019201.1_entC	GACAATGCCGCCAAACAGTT	TTTAGTTCGCTGCCGTTAGC	CP019201.1_entC	Muenster	420	3328181	3328555	3328201	3328535
entC	WGAMPL_CP019403.1_entC	TTTAGTTCGCTGCCGTTAGC	GACAATGCCGCCAAACAGTT	CP019403.1_entC	Apapa	SA20060561	664484	664858	664504	664838
entC	WGAMPL_CP019404.1_entC	TTTAGTTCGCTGCCGTTAGC	GACAATGCCGCCAAACAGTT	CP019404.1_entC	Newport	SA20113257	650336	650710	650356	650690
entC	WGAMPL_CP019405.1_entC	GACAATGCCGCCAAACAGTT	TTTAGTTCGCTGCCGTTAGC	CP019405.1_entC	Bergen	ST350	2617578	2617952	2617598	2617932
entC	WGAMPL_CP019406.1_entC	TTTAGTTCGCTGCCGTTAGC	GACAATGCCGCCAAACAGTT	CP019406.1_entC	Blegdam	S-1824	628847	629221	628867	629201
entC	WGAMPL_CP019407.1_entC	TTTAGTTCGCTGCCGTTAGC	GACAATGCCGCCAAACAGTT	CP019407.1_entC	Borreze	SA20041063	629236	629610	629256	629590
entC	WGAMPL_CP019408.1_entC	TTTAGTTCGCTGCCGTTAGC	GACAATGCCGCCAAACAGTT	CP019408.1_entC	Crossness	1422-74	673967	674341	673987	674321
entC	WGAMPL_CP019409.1_entC	GACAATGCCGCCAAACAGTT	TTTAGTTCGCTGCCGTTAGC	CP019409.1_entC	Djakarta	S-1087	2579710	2580084	2579730	2580064
entC	WGAMPL_CP019410.1_entC	TTTAGTTCGCTGCCGTTAGC	GACAATGCCGCCAAACAGTT	CP019410.1_entC	Hillingdon	N1529-D3	643934	644308	643954	644288
entC	WGAMPL_CP019411.1_entC	TTTAGTTCGCTGCCGTTAGC	GACAATGCCGCCAAACAGTT	CP019411.1_entC	Johannesburg	ST203	634079	634453	634099	634433
entC	WGAMPL_CP019412.1_entC	TTTAGTTCGCTGCCGTTAGC	GACAATGCCGCCAAACAGTT	CP019412.1_entC	Koessen	S-1501	616300	616674	616320	616654
entC	WGAMPL_CP019413.1_entC	TTTAGTTCGCTGCCGTTAGC	GACAATGCCGCCAAACAGTT	CP019413.1_entC	Krefeld	SA20030536	639459	639833	639479	639813
entC	WGAMPL_CP019414.1_entC	TTTAGTTCGCTGCCGTTAGC	GACAATGCCGCCAAACAGTT	CP019414.1_entC	Manchester	ST278	625213	625587	625233	625567
entC	WGAMPL_CP019415.1_entC	TTTAGTTCGCTGCCGTTAGC	GACAATGCCGCCAAACAGTT	CP019415.1_entC	Moscow	S-1843	628867	629241	628887	629221
entC	WGAMPL_CP019416.1_entC	TTTAGTTCGCTGCCGTTAGC	GACAATGCCGCCAAACAGTT	CP019416.1_entC	Nitra	S-1687	628579	628953	628599	628933
entC	WGAMPL_CP019417.1_entC	TTTAGTTCGCTGCCGTTAGC	GACAATGCCGCCAAACAGTT	CP019417.1_entC	Wandsworth	SA20092095	648309	648683	648329	648663
entC	WGAMPL_CP019418.1_entC	TTTAGTTCGCTGCCGTTAGC	GACAATGCCGCCAAACAGTT	CP019418.1_entC	Yovokome	S-1850	661187	661561	661207	661541
entC	WGAMPL_CP022015.1_entC	TTTAGTTCGCTGCCGTTAGC	GACAATGCCGCCAAACAGTT	CP022015.1_entC	India	SA20085604	1160159	1160533	1160179	1160513
entC	WGAMPL_CP022034.1_entC	GACAATGCCGCCAAACAGTT	TTTAGTTCGCTGCCGTTAGC	CP022034.1_entC	Onderstepoort	SA20060086	3366286	3366660	3366306	3366640
entC	WGAMPL_CP022116.1_entC	GACAATGCCGCCAAACAGTT	TTTAGTTCGCTGCCGTTAGC	CP022116.1_entC	Ouakam	SA20034636	3294017	3294391	3294037	3294371
entC	WGAMPL_CP022117.1_entC	GACAATGCCGCCAAACAGTT	TTTAGTTCGCTGCCGTTAGC	CP022117.1_entC	Macclesfield	ST-1643	3366846	3367220	3366866	3367200
entC	WGAMPL_CP022138.1_entC	GACAATGCCGCCAAACAGTT	TTTAGTTCGCTGCCGTTAGC	CP022138.1_entC	Waycross	SA20041608	3341660	3342034	3341680	3342014
entC	WGAMPL_CP022139.1_entC	GACAATGCCGCCAAACAGTT	TTTAGTTCGCTGCCGTTAGC	CP022139.1_entC	salamae 55:k:z39	NA	3409972	3410346	3409992	3410326
entC	WGAMPL_CP022450.1_entC	GACAATGCCGCCAAACAGTT	TTTAGTTCGCTGCCGTTAGC	CP022450.1_entC	Indiana	D90	3311089	3311463	3311109	3311443
entC	WGAMPL_CP022489.1_entC	GACAATGCCGCCAAACAGTT	TTTAGTTCGCTGCCGTTAGC	CP022489.1_entC	Mbandaka	SA20026234	2471727	2472101	2471747	2472081
entC	WGAMPL_CP022490.1_entC	GACAATGCCGCCAAACAGTT	TTTAGTTCGCTGCCGTTAGC	CP022490.1_entC	Braenderup	SA20026289	2778714	2779088	2778734	2779068
entC	WGAMPL_CP022491.1_entC	GACAATGCCGCCAAACAGTT	TTTAGTTCGCTGCCGTTAGC	CP022491.1_entC	Saintpaul	SA20031783	3925226	3925600	3925246	3925580
entC	WGAMPL_CP022494.1_entC	GACAATGCCGCCAAACAGTT	TTTAGTTCGCTGCCGTTAGC	CP022494.1_entC	Derby	SA20035215	317716	318090	317736	318070
entC	WGAMPL_CP022497.1_entC	TTTAGTTCGCTGCCGTTAGC	GACAATGCCGCCAAACAGTT	CP022497.1_entC	Manhattan	SA20084699	2300652	2301026	2300672	2301006
entC	WGAMPL_CP022500.1_entC	TTTAGTTCGCTGCCGTTAGC	GACAATGCCGCCAAACAGTT	CP022500.1_entC	Kentucky	SA20030505	4512821	4513195	4512841	4513175
entC	WGAMPL_CP022503.1_entC	GACAATGCCGCCAAACAGTT	TTTAGTTCGCTGCCGTTAGC	CP022503.1_entC	Hvittingfoss	SA20014981	2120556	2120930	2120576	2120910
entC	WGAMPL_CP024165.1_entC	GACAATGCCGCCAAACAGTT	TTTAGTTCGCTGCCGTTAGC	CP024165.1_entC	Gaminara	CFSAN070644	3327846	3328220	3327866	3328200
entC	WGAMPL_HF937208.1_entC	TTTAGTTCGCTGCCGTTAGC	GACAATGCCGCCAAACAGTT	HF937208.1_entC	Typhimurium	DT104	680723	681097	680743	681077
entC	WGAMPL_HF969015.2_entC	TTTAGTTCGCTGCCGTTAGC	GACAATGCCGCCAAACAGTT	HF969015.2_entC	Bovismorbificans	3114	613082	613456	613102	613436
entC	WGAMPL_LN649235.1_entC	TTTAGTTCGCTGCCGTTAGC	GACAATGCCGCCAAACAGTT	LN649235.1_entC	Infantis	NA	662155	662529	662175	662509
entC	WGAMPL_LN868943.1_entC	GACAATGCCGCCAAACAGTT	TTTAGTTCGCTGCCGTTAGC	LN868943.1_entC	Senftenberg	NCTC10384	2605147	2605521	2605167	2605501
entC	WGAMPL_LN890520.1_entC	TTTAGTTCGCTGCCGTTAGC	GACAATGCCGCCAAACAGTT	LN890520.1_entC	Weltevreden	NA	713441	713815	713461	713795
entC	WGAMPL_LT571437.1_entC	GACAATGCCGCCAAACAGTT	TTTAGTTCGCTGCCGTTAGC	LT571437.1_entC	Java	NCTC5706	3348160	3348534	3348180	3348514
entD	WGAMPL_NC_003197.2_entD	CGCCGTGTGCTGACTCATGATTTTTTCTAT	GACAGCCGCTATGGCCGGA	NC_003197.2_entD	Typhimurium	LT2	641165	641289	641195	641270
entD	WGAMPL_NC_003198.1_entD	CGCCGTGTGCTGACTCATGATTTTTTCTAT	GACAGCCGCTATGGCCGGA	NC_003198.1_entD	Typhi	CT18	625280	625404	625310	625385
entD	WGAMPL_NC_011080.1_entD	CGCCGTGTGCTGACTCATGATTTTTTCTAT	GACAGCCGCTATGGCCGGA	NC_011080.1_entD	Newport	SL254	645569	645693	645599	645674
entD	WGAMPL_NC_011274.1_entD	CGCCGTGTGTTGACTCATGATTTTTTCTAT	GACAGCCGCTATGGCCGGA	NC_011274.1_entD	Gallinarum	287/91	631482	631606	631512	631587
entD	WGAMPL_NC_011294.1_entD	CGCCGTGTGTTGACTCATGATTTTTTCTAT	GACAGCCGCTATGGCCGGA	NC_011294.1_entD	Enteritidis	P125109	613030	613154	613060	613135
entD	WGAMPL_AE017220.1_entD	CGCCGTGTGCTGACTCATGATTTTTTCTAT	GACAGCCGCTATGGCCGGA	AE017220.1_entD	Choleraesuis	SC-B67	683715	683839	683745	683820
entD	WGAMPL_CM001471.1_entD	CGCCGTGTGCTGACTCATGATTTTTTCTAT	GACAGCCGCTATGGCCGGA	CM001471.1_entD	houtenae	ATCC BAA-1581	556623	556747	556653	556728
entD	WGAMPL_CP000026.1_entD	GACAGCCGCTATGGCCGGA	CGCCGTGTGTTGACTCATGATTTTTTCTAT	CP000026.1_entD	Paratyphi A	ATCC 9150	2241207	2241331	2241226	2241301
entD	WGAMPL_CP000857.1_entD	CGCCGTGTGCTGACTCATGATTTTTTCTAT	GACAGCCGCTATGGCCGGA	CP000857.1_entD	Paratyphi C	RKS4594	632546	632670	632576	632651
entD	WGAMPL_CP000886.1_entD	GACAGCCGCTATGGCCGGA	CGCCGTGTGTTGACTCATGATTTTTTCTAT	CP000886.1_entD	Paratyphi B	SPB7	2484372	2484496	2484391	2484466
entD	WGAMPL_CP001120.1_entD	CGCCGTGTGCTGACTCATGATTTTTTCTAT	GACAGCCGCTATGGCCGGA	CP001120.1_entD	Heidelberg	SL476	689592	689716	689622	689697
entD	WGAMPL_CP001127.1_entD	CGCCGTGTGCTGACTCATGATTTTTTCTAT	GACAGCCGCTATGGCCGGA	CP001127.1_entD	Schwarzengrund	CVM19633	714484	714608	714514	714589
entD	WGAMPL_CP001138.1_entD	CGCCGTGTGCTGACTCATGATTTTTTCTAT	GACAGCCGCTATGGCCGGA	CP001138.1_entD	Agona	SL483	616452	616576	616482	616557
entD	WGAMPL_CP001144.1_entD	CGCCGTGTGTTGACTCATGATTTTTTCTAT	GACAGCCGCTATGGCCGGA	CP001144.1_entD	Dublin	CT_02021853	678581	678705	678611	678686
entD	WGAMPL_CP004027.1_entD	GACAGCCGCTATGGCCGGA	CGCCGTGTGCTGACTCATGATTTTTTCTAT	CP004027.1_entD	Javiana	CFSAN001992	1661176	1661300	1661195	1661270
entD	WGAMPL_CP006048.1_entD	GACAGCCGCTATGGCCGGA	CGCCGTGTGCTGACTCATGATTTTTTCTAT	CP006048.1_entD	Typhimurium var. 5-	CFSAN001921	2878772	2878896	2878791	2878866
entD	WGAMPL_CP006053.1_entD	GACAGCCGCTATGGCCGGA	CGCCGTGTGCTGACTCATGATTTTTTCTAT	CP006053.1_entD	Bareilly	CFSAN000189	3336357	3336481	3336376	3336451
entD	WGAMPL_CP006055.1_entD	CGCCGTGTGCTGACTCATGATTTTTTCTAT	GACAGCCGCTATGGCCGGA	CP006055.1_entD	Cubana	CFSAN002050	1667752	1667876	1667782	1667857
entD	WGAMPL_CP006602.1_entD	CGCCGTGTGCTGACTCATGATTTTTTCTAT	GACAGCCGCTATGGCCGGA	CP006602.1_entD	4,[5],12:i:-	08-1736	1929591	1929715	1929621	1929696
entD	WGAMPL_CP006693.1_entD	GACAGCCGCTATGGCCGGA	CGCCGTGTGCTGACTCATGATTTTTTCTAT	CP006693.1_entD	arizonae 62:z36:-	RKS2983	2305216	2305340	2305235	2305310
entD	WGAMPL_CP006717.1_entD	CGCCGTGTGCTGACTCATGATTTTTTCTAT	GACAGCCGCTATGGCCGGA	CP006717.1_entD	Thompson	RM6836	661689	661813	661719	661794
entD	WGAMPL_CP007505.1_entD	CGCCGTGTGTTGACTCATGATTTTTTCTAT	GACAGCCGCTATGGCCGGA	CP007505.1_entD	Tennessee	TXSC_TXSC08-19	2119054	2119178	2119084	2119159
entD	WGAMPL_CP007530.1_entD	CGCCGTGTGCTGACTCATGATTTTTTCTAT	GACAGCCGCTATGGCCGGA	CP007530.1_entD	Montevideo	507440-20	328624	328748	328654	328729
entD	WGAMPL_CP007531.1_entD	GACAGCCGCTATGGCCGGA	CGCCGTGTGCTGACTCATGATTTTTTCTAT	CP007531.1_entD	Anatum	ATCC BAA-1592	1701263	1701387	1701282	1701357
entD	WGAMPL_CP007532.1_entD	CGCCGTGTGCTGACTCATGATTTTTTCTAT	GACAGCCGCTATGGCCGGA	CP007532.1_entD	Abaetetuba	ATCC 35640	2445176	2445300	2445206	2445281
entD	WGAMPL_CP007533.1_entD	CGCCGTGTGCTGACTCATGATTTTTTCTAT	GACAGCCGCTATGGCCGGA	CP007533.1_entD	Bredeney	CFSAN001080	201244	201368	201274	201349
entD	WGAMPL_CP007534.1_entD	CGCCGTGTGTTGACTCATGATTTTTTCTAT	GACAGCCGCTATGGCCGGA	CP007534.1_entD	Abony	14	2598973	2599097	2599003	2599078
entD	WGAMPL_CP012346.1_entD	GACAGCCGCTATGGCCGGA	CGCCGTGTGCTGACTCATGATTTTTTCTAT	CP012346.1_entD	Panama	ATCC 7378	3190858	3190982	3190877	3190952
entD	WGAMPL_CP012347.1_entD	GACAGCCGCTATGGCCGGA	CGCCGTGTGTTGACTCATGATTTTTTCTAT	CP012347.1_entD	Pullorum	ATCC 9120	3273894	3274018	3273913	3273988
entD	WGAMPL_CP012349.1_entD	GACAGCCGCTATGGCCGGA	CGCCGTGTGCTGACTCATGATTTTTTCTAT	CP012349.1_entD	Sloterdijk	ATCC 15791	3332396	3332520	3332415	3332490
entD	WGAMPL_CP012833.1_entD	GACAGCCGCTATGGCCGGA	CGCCGTGTGTTGACTCATGATTTTTTCTAT	CP012833.1_entD	Cerro	CFSAN001588	3244772	3244896	3244791	3244866
entD	WGAMPL_CP017719.1_entD	GACAGCCGCTATGGCCGGA	CGCCGTGTGCTGACTCATGATTTTTTCTAT	CP017719.1_entD	Hayindogo	CFSAN050752	3307796	3307920	3307815	3307890
entD	WGAMPL_CP017723.1_entD	GACAGCCGCTATGGCCGGA	CGCCGTGTGCTGACTCATGATTTTTTCTAT	CP017723.1_entD	Stanleyville	SARB61	3355846	3355970	3355865	3355940
entD	WGAMPL_CP019116.1_entD	CGCCGTGTGCTGACTCATGATTTTTTCTAT	GACAGCCGCTATGGCCGGA	CP019116.1_entD	Antsalova	S01-0511	650401	650525	650431	650506
entD	WGAMPL_CP019177.1_entD	GACAGCCGCTATGGCCGGA	CGCCGTGTGCTGACTCATGATTTTTTCTAT	CP019177.1_entD	Albany	ATCC 51960	3320935	3321059	3320954	3321029
entD	WGAMPL_CP019178.1_entD	GACAGCCGCTATGGCCGGA	CGCCGTGTGCTGACTCATGATTTTTTCTAT	CP019178.1_entD	Chester	ATCC 11997	3258347	3258471	3258366	3258441
entD	WGAMPL_CP019181.1_entD	GACAGCCGCTATGGCCGGA	CGCCGTGTGCTGACTCATGATTTTTTCTAT	CP019181.1_entD	Inverness	ATCC 10720	3452398	3452522	3452417	3452492
entD	WGAMPL_CP019183.1_entD	GACAGCCGCTATGGCCGGA	CGCCGTGTGCTGACTCATGATTTTTTCTAT	CP019183.1_entD	Mbandaka	ATCC 51958	3391335	3391459	3391354	3391429
entD	WGAMPL_CP019184.1_entD	GACAGCCGCTATGGCCGGA	CGCCGTGTGCTGACTCATGATTTTTTCTAT	CP019184.1_entD	Minnesota	ATCC 49284	3175806	3175930	3175825	3175900
entD	WGAMPL_CP019186.1_entD	GACAGCCGCTATGGCCGGA	CGCCGTGTGCTGACTCATGATTTTTTCTAT	CP019186.1_entD	Pomona	ATCC 10729	3104236	3104360	3104255	3104330
entD	WGAMPL_CP019189.1_entD	GACAGCCGCTATGGCCGGA	CGCCGTGTGCTGACTCATGATTTTTTCTAT	CP019189.1_entD	Poona	ATCC BAA-1673	3353038	3353162	3353057	3353132
entD	WGAMPL_CP019192.1_entD	GACAGCCGCTATGGCCGGA	CGCCGTGTGCTGACTCATGATTTTTTCTAT	CP019192.1_entD	Rubislaw	ATCC 10717	3186006	3186130	3186025	3186100
entD	WGAMPL_CP019201.1_entD	GACAGCCGCTATGGCCGGA	CGCCGTGTGCTGACTCATGATTTTTTCTAT	CP019201.1_entD	Muenster	420	3344145	3344269	3344164	3344239
entD	WGAMPL_CP019403.1_entD	CGCCGTGTGCTGACTCATGATTTTTTCTAT	GACAGCCGCTATGGCCGGA	CP019403.1_entD	Apapa	SA20060561	648773	648897	648803	648878
entD	WGAMPL_CP019404.1_entD	CGCCGTGTGCTGACTCATGATTTTTTCTAT	GACAGCCGCTATGGCCGGA	CP019404.1_entD	Newport	SA20113257	634626	634750	634656	634731
entD	WGAMPL_CP019405.1_entD	GACAGCCGCTATGGCCGGA	CGCCGTGTGCTGACTCATGATTTTTTCTAT	CP019405.1_entD	Bergen	ST350	2633539	2633663	2633558	2633633
entD	WGAMPL_CP019406.1_entD	CGCCGTGTGTTGACTCATGATTTTTTCTAT	GACAGCCGCTATGGCCGGA	CP019406.1_entD	Blegdam	S-1824	613136	613260	613166	613241
entD	WGAMPL_CP019407.1_entD	CGCCGTGTGCTGACTCATGATTTTTTCTAT	GACAGCCGCTATGGCCGGA	CP019407.1_entD	Borreze	SA20041063	613523	613647	613553	613628
entD	WGAMPL_CP019408.1_entD	CGCCGTGTGCTGACTCATGATTTTTTCTAT	GACAGCCGCTATGGCCGGA	CP019408.1_entD	Crossness	1422-74	658256	658380	658286	658361
entD	WGAMPL_CP019409.1_entD	GACAGCCGCTATGGCCGGA	CGCCGTGTGCTGACTCATGATTTTTTCTAT	CP019409.1_entD	Djakarta	S-1087	2595672	2595796	2595691	2595766
entD	WGAMPL_CP019410.1_entD	CGCCGTGTGCTGACTCATGATTTTTTCTAT	GACAGCCGCTATGGCCGGA	CP019410.1_entD	Hillingdon	N1529-D3	628222	628346	628252	628327
entD	WGAMPL_CP019411.1_entD	CGCCGTGTGCTGACTCATGATTTTTTCTAT	GACAGCCGCTATGGCCGGA	CP019411.1_entD	Johannesburg	ST203	618366	618490	618396	618471
entD	WGAMPL_CP019412.1_entD	CGCCGTGTGCTGACTCATGATTTTTTCTAT	GACAGCCGCTATGGCCGGA	CP019412.1_entD	Koessen	S-1501	600587	600711	600617	600692
entD	WGAMPL_CP019413.1_entD	CGCCGTGTGTTGACTCATGATTTTTTCTAT	GACAGCCGCTATGGCCGGA	CP019413.1_entD	Krefeld	SA20030536	623748	623872	623778	623853
entD	WGAMPL_CP019414.1_entD	CGCCGTGTGTTGACTCATGATTTTTTCTAT	GACAGCCGCTATGGCCGGA	CP019414.1_entD	Manchester	ST278	609501	609625	609531	609606
entD	WGAMPL_CP019415.1_entD	CGCCGTGTGTTGACTCATGATTTTTTCTAT	GACAGCCGCTATGGCCGGA	CP019415.1_entD	Moscow	S-1843	613156	613280	613186	613261
entD	WGAMPL_CP019416.1_entD	CGCCGTGTGCTGACTCATGATTTTTTCTAT	GACAGCCGCTATGGCCGGA	CP019416.1_entD	Nitra	S-1687	612868	612992	612898	612973
entD	WGAMPL_CP019417.1_entD	CGCCGTGTGCTGACTCATGATTTTTTCTAT	GACAGCCGCTATGGCCGGA	CP019417.1_entD	Wandsworth	SA20092095	632598	632722	632628	632703
entD	WGAMPL_CP019418.1_entD	CGCCGTGTGTTGACTCATGATTTTTTCTAT	GACAGCCGCTATGGCCGGA	CP019418.1_entD	Yovokome	S-1850	645476	645600	645506	645581
entD	WGAMPL_CP022015.1_entD	CGCCGTGTGCTGACTCATGATTTTTTCTAT	GACAGCCGCTATGGCCGGA	CP022015.1_entD	India	SA20085604	1144440	1144564	1144470	1144545
entD	WGAMPL_CP022034.1_entD	GACAGCCGCTATGGCCGGA	CGCCGTGTGCTGACTCATGATTTTTTCTAT	CP022034.1_entD	Onderstepoort	SA20060086	3382248	3382372	3382267	3382342
entD	WGAMPL_CP022116.1_entD	GACAGCCGCTATGGCCGGA	CGCCGTGTGTTGACTCATGATTTTTTCTAT	CP022116.1_entD	Ouakam	SA20034636	3309973	3310097	3309992	3310067
entD	WGAMPL_CP022117.1_entD	GACAGCCGCTATGGCCGGA	CGCCGTGTGTTGACTCATGATTTTTTCTAT	CP022117.1_entD	Macclesfield	ST-1643	3382808	3382932	3382827	3382902
entD	WGAMPL_CP022138.1_entD	GACAGCCGCTATGGCCGGA	CGCCGTGTGCTGACTCATGATTTTTTCTAT	CP022138.1_entD	Waycross	SA20041608	3357620	3357744	3357639	3357714
entD	WGAMPL_CP022139.1_entD	GACAGCCGCTATGGCCGGA	CGCGGTGTGCTGACTCATGATTTTTTCTAT	CP022139.1_entD	salamae 55:k:z39	NA	3425937	3426061	3425956	3426031
entD	WGAMPL_CP022450.1_entD	GACAGCCGCTATGGCCGGA	CGCCGTGTGCTGACTCATGATTTTTTCTAT	CP022450.1_entD	Indiana	D90	3327051	3327175	3327070	3327145
entD	WGAMPL_CP022489.1_entD	GACAGCCGCTATGGCCGGA	CGCCGTGTGCTGACTCATGATTTTTTCTAT	CP022489.1_entD	Mbandaka	SA20026234	2487687	2487811	2487706	2487781
entD	WGAMPL_CP022490.1_entD	GACAGCCGCTATGGCCGGA	CGCCGTGTGTTGACTCATGATTTTTTCTAT	CP022490.1_entD	Braenderup	SA20026289	2794675	2794799	2794694	2794769
entD	WGAMPL_CP022491.1_entD	GACAGCCGCTATGGCCGGA	CGCCGTGTGCTGACTCATGATTTTTTCTAT	CP022491.1_entD	Saintpaul	SA20031783	3941187	3941311	3941206	3941281
entD	WGAMPL_CP022494.1_entD	GACAGCCGCTATGGCCGGA	CGCCGTGTGCTGACTCATGATTTTTTCTAT	CP022494.1_entD	Derby	SA20035215	333677	333801	333696	333771
entD	WGAMPL_CP022497.1_entD	CGCCGTGTGTTGACTCATGATTTTTTCTAT	GACAGCCGCTATGGCCGGA	CP022497.1_entD	Manhattan	SA20084699	2284941	2285065	2284971	2285046
entD	WGAMPL_CP022500.1_entD	CGCCGTGTGCTGACTCATGATTTTTTCTAT	GACAGCCGCTATGGCCGGA	CP022500.1_entD	Kentucky	SA20030505	4497110	4497234	4497140	4497215
entD	WGAMPL_CP022503.1_entD	GACAGCCGCTATGGCCGGA	CGCCGTGTGTTGACTCATGATTTTTTCTAT	CP022503.1_entD	Hvittingfoss	SA20014981	2136517	2136641	2136536	2136611
entD	WGAMPL_CP024165.1_entD	GACAGCCGCTATGGCCGGA	CGCCGTGTGCTGACTCATGATTTTTTCTAT	CP024165.1_entD	Gaminara	CFSAN070644	3343809	3343933	3343828	3343903
entD	WGAMPL_HF937208.1_entD	CGCCGTGTGCTGACTCATGATTTTTTCTAT	GACAGCCGCTATGGCCGGA	HF937208.1_entD	Typhimurium	DT104	665012	665136	665042	665117
entD	WGAMPL_HF969015.2_entD	CGCCGTGTGCTGACTCATGATTTTTTCTAT	GACAGCCGCTATGGCCGGA	HF969015.2_entD	Bovismorbificans	3114	597371	597495	597401	597476
entD	WGAMPL_LN649235.1_entD	CGCCGTGTGTTGACTCATGATTTTTTCTAT	GACAGCCGCTATGGCCGGA	LN649235.1_entD	Infantis	NA	646445	646569	646475	646550
entD	WGAMPL_LN868943.1_entD	GACAGCCGCTATGGCCGGA	CGCCGTGTGCTGACTCATGATTTTTTCTAT	LN868943.1_entD	Senftenberg	NCTC10384	2621109	2621233	2621128	2621203
entD	WGAMPL_LN890520.1_entD	CGCCGTGTGCTGACTCATGATTTTTTCTAT	GACAGCCGCTATGGCCGGA	LN890520.1_entD	Weltevreden	NA	697730	697854	697760	697835
entD	WGAMPL_LT571437.1_entD	GACAGCCGCTATGGCCGGA	CGCCGTGTGTTGACTCATGATTTTTTCTAT	LT571437.1_entD	Java	NCTC5706	3364122	3364246	3364141	3364216
entE	WGAMPL_NC_003197.2_entE	GCCAAAGGAACGGTAGTGCT	CACATGGGTCTTCCCTGGGT	NC_003197.2_entE	Typhimurium	LT2	658187	658521	658207	658501
entE	WGAMPL_NC_003198.1_entE	GCCAAAGGAACGGTAGTGCT	CACATGGGTCTTCCCTGGGT	NC_003198.1_entE	Typhi	CT18	642302	642636	642322	642616
entE	WGAMPL_NC_011080.1_entE	GCCAAAGGAACGGTAGTGCT	CACATGGGTCTTCCCTGGGT	NC_011080.1_entE	Newport	SL254	662592	662926	662612	662906
entE	WGAMPL_NC_011274.1_entE	GCCAAAGGAACGGTAGTGCT	CACATGGGTCTTCCCTGGGT	NC_011274.1_entE	Gallinarum	287/91	648504	648838	648524	648818
entE	WGAMPL_NC_011294.1_entE	GCCAAAGGAACGGTAGTGCT	CACATGGGTCTTCCCTGGGT	NC_011294.1_entE	Enteritidis	P125109	630052	630386	630072	630366
entE	WGAMPL_AE017220.1_entE	GCCAAAGGAACGGTAGTGCT	CACATGGGTCTTCCCTGGGT	AE017220.1_entE	Choleraesuis	SC-B67	700738	701072	700758	701052
entE	WGAMPL_CM001471.1_entE	GCCAAAGGAACGGTAGTGCT	CACATGGGTCTTCCCTGGGT	CM001471.1_entE	houtenae	ATCC BAA-1581	573519	573853	573539	573833
entE	WGAMPL_CP000026.1_entE	CACATGGGTCTTCCCTGGGT	GCCAAAGGAACGGTAGTGCT	CP000026.1_entE	Paratyphi A	ATCC 9150	2223974	2224308	2223994	2224288
entE	WGAMPL_CP000857.1_entE	GCCAAAGGAACGGTAGTGCT	CACATGGGTCTTCCCTGGGT	CP000857.1_entE	Paratyphi C	RKS4594	649569	649903	649589	649883
entE	WGAMPL_CP000886.1_entE	CACATGGGTCTTCCCTGGGT	GCCAAAGGAACGGTAGTGCT	CP000886.1_entE	Paratyphi B	SPB7	2467140	2467474	2467160	2467454
entE	WGAMPL_CP001120.1_entE	GCCAAAGGAACGGTAGTGCT	CACATGGGTCTTCCCTGGGT	CP001120.1_entE	Heidelberg	SL476	706614	706948	706634	706928
entE	WGAMPL_CP001127.1_entE	GCCAAAGGAACGGTAGTGCT	CACATGGGTCTTCCCTGGGT	CP001127.1_entE	Schwarzengrund	CVM19633	731509	731843	731529	731823
entE	WGAMPL_CP001138.1_entE	GCCAAAGGAACGGTAGTGCT	CACATGGGTCTTCCCTGGGT	CP001138.1_entE	Agona	SL483	633476	633810	633496	633790
entE	WGAMPL_CP001144.1_entE	GCCAAAGGAACGGTAGTGCT	CACATGGGTCTTCCCTGGGT	CP001144.1_entE	Dublin	CT_02021853	695604	695938	695624	695918
entE	WGAMPL_CP004027.1_entE	CACATGGGTCTTCCCTGGGT	GCCAAAGGAACGGTAGTGCT	CP004027.1_entE	Javiana	CFSAN001992	1643941	1644275	1643961	1644255
entE	WGAMPL_CP006048.1_entE	CACATGGGTCTTCCCTGGGT	GCCAAAGGAACGGTAGTGCT	CP006048.1_entE	Typhimurium var. 5-	CFSAN001921	2861539	2861873	2861559	2861853
entE	WGAMPL_CP006053.1_entE	CACATGGGTCTTCCCTGGGT	GCCAAAGGAACGGTAGTGCT	CP006053.1_entE	Bareilly	CFSAN000189	3319126	3319460	3319146	3319440
entE	WGAMPL_CP006055.1_entE	GCCAAAGGAACGGTAGTGCT	CACATGGGTCTTCCCTGGGT	CP006055.1_entE	Cubana	CFSAN002050	1684773	1685107	1684793	1685087
entE	WGAMPL_CP006602.1_entE	GCCAAAGGAACGGTAGTGCT	CACATGGGTCTTCCCTGGGT	CP006602.1_entE	4,[5],12:i:-	08-1736	1946613	1946947	1946633	1946927
entE	WGAMPL_CP006693.1_entE	CACATGGGTCTTCCCTGGGT	GCCAAAGGAACGGTAGTGCT	CP006693.1_entE	arizonae 62:z36:-	RKS2983	2288015	2288349	2288035	2288329
entE	WGAMPL_CP006717.1_entE	GCCAAAGGAACGGTAGTGCT	CACATGGGTCTTCCCTGGGT	CP006717.1_entE	Thompson	RM6836	678712	679046	678732	679026
entE	WGAMPL_CP007505.1_entE	GCCAAAGGAACGGTAGTGCT	CACATGGGTCTTCCCTGGGT	CP007505.1_entE	Tennessee	TXSC_TXSC08-19	2136075	2136409	2136095	2136389
entE	WGAMPL_CP007530.1_entE	GCCAAAGGAACGGTAGTGCT	CACATGGGTCTTCCCTGGGT	CP007530.1_entE	Montevideo	507440-20	345648	345982	345668	345962
entE	WGAMPL_CP007531.1_entE	CACATGGGTCTTCCCTGGGT	GCCAAAGGAACGGTAGTGCT	CP007531.1_entE	Anatum	ATCC BAA-1592	1684030	1684364	1684050	1684344
entE	WGAMPL_CP007532.1_entE	GCCAAAGGAACGGTAGTGCT	CACATGGGTCTTCCCTGGGT	CP007532.1_entE	Abaetetuba	ATCC 35640	2462201	2462535	2462221	2462515
entE	WGAMPL_CP007533.1_entE	GCCAAAGGAACGGTAGTGCT	CACATGGGTCTTCCCTGGGT	CP007533.1_entE	Bredeney	CFSAN001080	218269	218603	218289	218583
entE	WGAMPL_CP007534.1_entE	GCCAAAGGAACGGTAGTGCT	CACATGGGTCTTCCCTGGGT	CP007534.1_entE	Abony	14	2615995	2616329	2616015	2616309
entE	WGAMPL_CP012346.1_entE	CACATGGGTCTTCCCTGGGT	GCCAAAGGAACGGTAGTGCT	CP012346.1_entE	Panama	ATCC 7378	3173624	3173958	3173644	3173938
entE	WGAMPL_CP012347.1_entE	CACATGGGTCTTCCCTGGGT	GCCAAAGGAACGGTAGTGCT	CP012347.1_entE	Pullorum	ATCC 9120	3256662	3256996	3256682	3256976
entE	WGAMPL_CP012349.1_entE	CACATGGGTCTTCCCTGGGT	GCCAAAGGAACGGTAGTGCT	CP012349.1_entE	Sloterdijk	ATCC 15791	3315164	3315498	3315184	3315478
entE	WGAMPL_CP012833.1_entE	CACATGGGTCTTCCCTGGGT	GCCAAAGGAACGGTAGTGCT	CP012833.1_entE	Cerro	CFSAN001588	3227541	3227875	3227561	3227855
entE	WGAMPL_CP017719.1_entE	CACATGGGTCTTCCCTGGGT	GCCAAAGGAACGGTAGTGCT	CP017719.1_entE	Hayindogo	CFSAN050752	3290563	3290897	3290583	3290877
entE	WGAMPL_CP017723.1_entE	CACATGGGTCTTCCCTGGGT	GCCAAAGGAACGGTAGTGCT	CP017723.1_entE	Stanleyville	SARB61	3338614	3338948	3338634	3338928
entE	WGAMPL_CP019116.1_entE	GCCAAAGGAACGGTAGTGCT	CACATGGGTCTTCCCTGGGT	CP019116.1_entE	Antsalova	S01-0511	667426	667760	667446	667740
entE	WGAMPL_CP019177.1_entE	CACATGGGTCTTCCCTGGGT	GCCAAAGGAACGGTAGTGCT	CP019177.1_entE	Albany	ATCC 51960	3303703	3304037	3303723	3304017
entE	WGAMPL_CP019178.1_entE	CACATGGGTCTTCCCTGGGT	GCCAAAGGAACGGTAGTGCT	CP019178.1_entE	Chester	ATCC 11997	3241113	3241447	3241133	3241427
entE	WGAMPL_CP019181.1_entE	CACATGGGTCTTCCCTGGGT	GCCAAAGGAACGGTAGTGCT	CP019181.1_entE	Inverness	ATCC 10720	3435163	3435497	3435183	3435477
entE	WGAMPL_CP019183.1_entE	CACATGGGTCTTCCCTGGGT	GCCAAAGGAACGGTAGTGCT	CP019183.1_entE	Mbandaka	ATCC 51958	3374102	3374436	3374122	3374416
entE	WGAMPL_CP019184.1_entE	CACATGGGTCTTCCCTGGGT	GCCAAAGGAACGGTAGTGCT	CP019184.1_entE	Minnesota	ATCC 49284	3158573	3158907	3158593	3158887
entE	WGAMPL_CP019186.1_entE	CACATGGGTCTTCCCTGGGT	GCCAAAGGAACGGTAGTGCT	CP019186.1_entE	Pomona	ATCC 10729	3087002	3087336	3087022	3087316
entE	WGAMPL_CP019189.1_entE	CACATGGGTCTTCCCTGGGT	GCCAAAGGAACGGTAGTGCT	CP019189.1_entE	Poona	ATCC BAA-1673	3335805	3336139	3335825	3336119
entE	WGAMPL_CP019192.1_entE	CACATGGGTCTTCCCTGGGT	GCCAAAGGAACGGTAGTGCT	CP019192.1_entE	Rubislaw	ATCC 10717	3168772	3169106	3168792	3169086
entE	WGAMPL_CP019201.1_entE	CACATGGGTCTTCCCTGGGT	GCCAAAGGAACGGTAGTGCT	CP019201.1_entE	Muenster	420	3326910	3327244	3326930	3327224
entE	WGAMPL_CP019403.1_entE	GCCAAAGGAACGGTAGTGCT	CACATGGGTCTTCCCTGGGT	CP019403.1_entE	Apapa	SA20060561	665795	666129	665815	666109
entE	WGAMPL_CP019404.1_entE	GCCAAAGGAACGGTAGTGCT	CACATGGGTCTTCCCTGGGT	CP019404.1_entE	Newport	SA20113257	651647	651981	651667	651961
entE	WGAMPL_CP019405.1_entE	CACATGGGTCTTCCCTGGGT	GCCAAAGGAACGGTAGTGCT	CP019405.1_entE	Bergen	ST350	2616307	2616641	2616327	2616621
entE	WGAMPL_CP019406.1_entE	GCCAAAGGAACGGTAGTGCT	CACATGGGTCTTCCCTGGGT	CP019406.1_entE	Blegdam	S-1824	630158	630492	630178	630472
entE	WGAMPL_CP019407.1_entE	GCCAAAGGAACGGTAGTGCT	CACATGGGTCTTCCCTGGGT	CP019407.1_entE	Borreze	SA20041063	630547	630881	630567	630861
entE	WGAMPL_CP019408.1_entE	GCCAAAGGAACGGTAGTGCT	CACATGGGTCTTCCCTGGGT	CP019408.1_entE	Crossness	1422-74	675278	675612	675298	675592
entE	WGAMPL_CP019409.1_entE	CACATGGGTCTTCCCTGGGT	GCCAAAGGAACGGTAGTGCT	CP019409.1_entE	Djakarta	S-1087	2578439	2578773	2578459	2578753
entE	WGAMPL_CP019410.1_entE	GCCAAAGGAACGGTAGTGCT	CACATGGGTCTTCCCTGGGT	CP019410.1_entE	Hillingdon	N1529-D3	645245	645579	645265	645559
entE	WGAMPL_CP019411.1_entE	GCCAAAGGAACGGTAGTGCT	CACATGGGTCTTCCCTGGGT	CP019411.1_entE	Johannesburg	ST203	635390	635724	635410	635704
entE	WGAMPL_CP019412.1_entE	GCCAAAGGAACGGTAGTGCT	CACATGGGTCTTCCCTGGGT	CP019412.1_entE	Koessen	S-1501	617611	617945	617631	617925
entE	WGAMPL_CP019413.1_entE	GCCAAAGGAACGGTAGTGCT	CACATGGGTCTTCCCTGGGT	CP019413.1_entE	Krefeld	SA20030536	640770	641104	640790	641084
entE	WGAMPL_CP019414.1_entE	GCCAAAGGAACGGTAGTGCT	CACATGGGTCTTCCCTGGGT	CP019414.1_entE	Manchester	ST278	626524	626858	626544	626838
entE	WGAMPL_CP019415.1_entE	GCCAAAGGAACGGTAGTGCT	CACATGGGTCTTCCCTGGGT	CP019415.1_entE	Moscow	S-1843	630178	630512	630198	630492
entE	WGAMPL_CP019416.1_entE	GCCAAAGGAACGGTAGTGCT	CACATGGGTCTTCCCTGGGT	CP019416.1_entE	Nitra	S-1687	629890	630224	629910	630204
entE	WGAMPL_CP019417.1_entE	GCCAAAGGAACGGTAGTGCT	CACATGGGTCTTCCCTGGGT	CP019417.1_entE	Wandsworth	SA20092095	649620	649954	649640	649934
entE	WGAMPL_CP019418.1_entE	GCCAAAGGAACGGTAGTGCT	CACATGGGTCTTCCCTGGGT	CP019418.1_entE	Yovokome	S-1850	662498	662832	662518	662812
entE	WGAMPL_CP022015.1_entE	GCCAAAGGAACGGTAGTGCT	CACATGGGTCTTCCCTGGGT	CP022015.1_entE	India	SA20085604	1161470	1161804	1161490	1161784
entE	WGAMPL_CP022034.1_entE	CACATGGGTCTTCCCTGGGT	GCCAAAGGAACGGTAGTGCT	CP022034.1_entE	Onderstepoort	SA20060086	3365015	3365349	3365035	3365329
entE	WGAMPL_CP022116.1_entE	CACATGGGTCTTCCCTGGGT	GCCAAAGGAACGGTAGTGCT	CP022116.1_entE	Ouakam	SA20034636	3292746	3293080	3292766	3293060
entE	WGAMPL_CP022117.1_entE	CACATGGGTCTTCCCTGGGT	GCCAAAGGAACGGTAGTGCT	CP022117.1_entE	Macclesfield	ST-1643	3365575	3365909	3365595	3365889
entE	WGAMPL_CP022138.1_entE	CACATGGGTCTTCCCTGGGT	GCCAAAGGAACGGTAGTGCT	CP022138.1_entE	Waycross	SA20041608	3340389	3340723	3340409	3340703
entE	WGAMPL_CP022139.1_entE	CACATGGGTCTTCCCTGGGT	GCCAAAGGAACGGTAGTGCT	CP022139.1_entE	salamae 55:k:z39	NA	3408701	3409035	3408721	3409015
entE	WGAMPL_CP022450.1_entE	CACATGGGTCTTCCCTGGGT	GCCAAAGGAACGGTAGTGCT	CP022450.1_entE	Indiana	D90	3309818	3310152	3309838	3310132
entE	WGAMPL_CP022489.1_entE	CACATGGGTCTTCCCTGGGT	GCCAAAGGAACGGTAGTGCT	CP022489.1_entE	Mbandaka	SA20026234	2470456	2470790	2470476	2470770
entE	WGAMPL_CP022490.1_entE	CACATGGGTCTTCCCTGGGT	GCCAAAGGAACGGTAGTGCT	CP022490.1_entE	Braenderup	SA20026289	2777443	2777777	2777463	2777757
entE	WGAMPL_CP022491.1_entE	CACATGGGTCTTCCCTGGGT	GCCAAAGGAACGGTAGTGCT	CP022491.1_entE	Saintpaul	SA20031783	3923955	3924289	3923975	3924269
entE	WGAMPL_CP022494.1_entE	CACATGGGTCTTCCCTGGGT	GCCAAAGGAACGGTAGTGCT	CP022494.1_entE	Derby	SA20035215	316445	316779	316465	316759
entE	WGAMPL_CP022497.1_entE	GCCAAAGGAACGGTAGTGCT	CACATGGGTCTTCCCTGGGT	CP022497.1_entE	Manhattan	SA20084699	2301963	2302297	2301983	2302277
entE	WGAMPL_CP022500.1_entE	GCCAAAGGAACGGTAGTGCT	CACATGGGTCTTCCCTGGGT	CP022500.1_entE	Kentucky	SA20030505	4514132	4514466	4514152	4514446
entE	WGAMPL_CP022503.1_entE	CACATGGGTCTTCCCTGGGT	GCCAAAGGAACGGTAGTGCT	CP022503.1_entE	Hvittingfoss	SA20014981	2119285	2119619	2119305	2119599
entE	WGAMPL_CP024165.1_entE	CACATGGGTCTTCCCTGGGT	GCCAAAGGAACGGTAGTGCT	CP024165.1_entE	Gaminara	CFSAN070644	3326575	3326909	3326595	3326889
entE	WGAMPL_HF937208.1_entE	GCCAAAGGAACGGTAGTGCT	CACATGGGTCTTCCCTGGGT	HF937208.1_entE	Typhimurium	DT104	682034	682368	682054	682348
entE	WGAMPL_HF969015.2_entE	GCCAAAGGAACGGTAGTGCT	CACATGGGTCTTCCCTGGGT	HF969015.2_entE	Bovismorbificans	3114	614393	614727	614413	614707
entE	WGAMPL_LN649235.1_entE	GCCAAAGGAACGGTAGTGCT	CACATGGGTCTTCCCTGGGT	LN649235.1_entE	Infantis	NA	663466	663800	663486	663780
entE	WGAMPL_LN868943.1_entE	CACATGGGTCTTCCCTGGGT	GCCAAAGGAACGGTAGTGCT	LN868943.1_entE	Senftenberg	NCTC10384	2603876	2604210	2603896	2604190
entE	WGAMPL_LN890520.1_entE	GCCAAAGGAACGGTAGTGCT	CACATGGGTCTTCCCTGGGT	LN890520.1_entE	Weltevreden	NA	714752	715086	714772	715066
entE	WGAMPL_LT571437.1_entE	CACATGGGTCTTCCCTGGGT	GCCAAAGGAACGGTAGTGCT	LT571437.1_entE	Java	NCTC5706	3346889	3347223	3346909	3347203
entF	WGAMPL_NC_003197.2_entF	CAAACGCTGCCGGATGTTGA	TAATCTCACAGCCCAGCAGG	NC_003197.2_entF	Typhimurium	LT2	648093	648441	648113	648421
entF	WGAMPL_NC_003198.1_entF	CAAACGCTGCCGGATGTTGA	TAATCTCACAGCCCAGCAGG	NC_003198.1_entF	Typhi	CT18	632209	632557	632229	632537
entF	WGAMPL_NC_011080.1_entF	CAAACGCTGCCGGATGTTGA	TAATCTCACAGCCCAGCAGG	NC_011080.1_entF	Newport	SL254	652498	652846	652518	652826
entF	WGAMPL_NC_011274.1_entF	CAAACGCTGCCGGATGTTGA	TAATCTCACAGCCCAGCAGG	NC_011274.1_entF	Gallinarum	287/91	638410	638758	638430	638738
entF	WGAMPL_NC_011294.1_entF	CAAACGCTGCCGGATGTTGA	TAATCTCACAGCCCAGCAGG	NC_011294.1_entF	Enteritidis	P125109	619958	620306	619978	620286
entF	WGAMPL_AE017220.1_entF	CAAACGCTGCCGGATGTTGA	TAATCTCACAGCCCAGCAGG	AE017220.1_entF	Choleraesuis	SC-B67	690643	690991	690663	690971
entF	WGAMPL_CM001471.1_entF	CAAACGCTGCCGGATGTTGA	TAATCTCACAGCCCAGCAGG	CM001471.1_entF	houtenae	ATCC BAA-1581	563555	563903	563575	563883
entF	WGAMPL_CP000026.1_entF	TAATCTCACAGCCCAGCAGG	CAAACGCTGCCGGATGTTGA	CP000026.1_entF	Paratyphi A	ATCC 9150	2234054	2234402	2234074	2234382
entF	WGAMPL_CP000857.1_entF	CAAACGCTGCCGGATGTTGA	TAATCTCACAGCCCAGCAGG	CP000857.1_entF	Paratyphi C	RKS4594	639474	639822	639494	639802
entF	WGAMPL_CP000886.1_entF	TAATCTCACAGCCCAGCAGG	CAAACGCTGCCGGATGTTGA	CP000886.1_entF	Paratyphi B	SPB7	2477220	2477568	2477240	2477548
entF	WGAMPL_CP001120.1_entF	CAAACGCTGCCGGATGTTGA	TAATCTCACAGCCCAGCAGG	CP001120.1_entF	Heidelberg	SL476	696520	696868	696540	696848
entF	WGAMPL_CP001127.1_entF	CAAACGCTGCCGGATGTTGA	TAATCTCACAGCCCAGCAGG	CP001127.1_entF	Schwarzengrund	CVM19633	721414	721762	721434	721742
entF	WGAMPL_CP001138.1_entF	CAAACGCTGCCGGATGTTGA	TAATCTCACAGCCCAGCAGG	CP001138.1_entF	Agona	SL483	623381	623729	623401	623709
entF	WGAMPL_CP001144.1_entF	CAAACGCTGCCGGATGTTGA	TAATCTCACAGCCCAGCAGG	CP001144.1_entF	Dublin	CT_02021853	685510	685858	685530	685838
entF	WGAMPL_CP004027.1_entF	TAATCTCACAGCCCAGCAGG	CAAACGCTGCCGGATGTTGA	CP004027.1_entF	Javiana	CFSAN001992	1654023	1654371	1654043	1654351
entF	WGAMPL_CP006048.1_entF	TAATCTCACAGCCCAGCAGG	CAAACGCTGCCGGATGTTGA	CP006048.1_entF	Typhimurium var. 5-	CFSAN001921	2871620	2871968	2871640	2871948
entF	WGAMPL_CP006053.1_entF	TAATCTCACAGCCCAGCAGG	CAAACGCTGCCGGATGTTGA	CP006053.1_entF	Bareilly	CFSAN000189	3329205	3329553	3329225	3329533
entF	WGAMPL_CP006055.1_entF	CAAACGCTGCCGGATGTTGA	TAATCTCACAGCCCAGCAGG	CP006055.1_entF	Cubana	CFSAN002050	1674680	1675028	1674700	1675008
entF	WGAMPL_CP006602.1_entF	CAAACGCTGCCGGATGTTGA	TAATCTCACAGCCCAGCAGG	CP006602.1_entF	4,[5],12:i:-	08-1736	1936519	1936867	1936539	1936847
entF	WGAMPL_CP006693.1_entF	TAATCTCACAGCCCAGCAGG	CAAACGCTGCCGGATGTTGA	CP006693.1_entF	arizonae 62:z36:-	RKS2983	2298090	2298438	2298110	2298418
entF	WGAMPL_CP006717.1_entF	CAAACGCTGCCGGATGTTGA	TAATCTCACAGCCCAGCAGG	CP006717.1_entF	Thompson	RM6836	668617	668965	668637	668945
entF	WGAMPL_CP007505.1_entF	CAAACGCTGCCGGATGTTGA	TAATCTCACAGCCCAGCAGG	CP007505.1_entF	Tennessee	TXSC_TXSC08-19	2125983	2126331	2126003	2126311
entF	WGAMPL_CP007530.1_entF	CAAACGCTGCCGGATGTTGA	TAATCTCACAGCCCAGCAGG	CP007530.1_entF	Montevideo	507440-20	335553	335901	335573	335881
entF	WGAMPL_CP007531.1_entF	TAATCTCACAGCCCAGCAGG	CAAACGCTGCCGGATGTTGA	CP007531.1_entF	Anatum	ATCC BAA-1592	1694110	1694458	1694130	1694438
entF	WGAMPL_CP007532.1_entF	CAAACGCTGCCGGATGTTGA	TAATCTCACAGCCCAGCAGG	CP007532.1_entF	Abaetetuba	ATCC 35640	2452106	2452454	2452126	2452434
entF	WGAMPL_CP007533.1_entF	CAAACGCTGCCGGATGTTGA	TAATCTCACAGCCCAGCAGG	CP007533.1_entF	Bredeney	CFSAN001080	208174	208522	208194	208502
entF	WGAMPL_CP007534.1_entF	CAAACGCTGCCGGATGTTGA	TAATCTCACAGCCCAGCAGG	CP007534.1_entF	Abony	14	2605901	2606249	2605921	2606229
entF	WGAMPL_CP012346.1_entF	TAATCTCACAGCCCAGCAGG	CAAACGCTGCCGGATGTTGA	CP012346.1_entF	Panama	ATCC 7378	3183705	3184053	3183725	3184033
entF	WGAMPL_CP012347.1_entF	TAATCTCACAGCCCAGCAGG	CAAACGCTGCCGGATGTTGA	CP012347.1_entF	Pullorum	ATCC 9120	3266742	3267090	3266762	3267070
entF	WGAMPL_CP012349.1_entF	TAATCTCACAGCCCAGCAGG	CAAACGCTGCCGGATGTTGA	CP012349.1_entF	Sloterdijk	ATCC 15791	3325243	3325591	3325263	3325571
entF	WGAMPL_CP012833.1_entF	TAATCTCACAGCCCAGCAGG	CAAACGCTGCCGGATGTTGA	CP012833.1_entF	Cerro	CFSAN001588	3237620	3237968	3237640	3237948
entF	WGAMPL_CP017719.1_entF	TAATCTCACAGCCCAGCAGG	CAAACGCTGCCGGATGTTGA	CP017719.1_entF	Hayindogo	CFSAN050752	3300643	3300991	3300663	3300971
entF	WGAMPL_CP017723.1_entF	TAATCTCACAGCCCAGCAGG	CAAACGCTGCCGGATGTTGA	CP017723.1_entF	Stanleyville	SARB61	3348694	3349042	3348714	3349022
entF	WGAMPL_CP019116.1_entF	CAAACGCTGCCGGATGTTGA	TAATCTCACAGCCCAGCAGG	CP019116.1_entF	Antsalova	S01-0511	657331	657679	657351	657659
entF	WGAMPL_CP019177.1_entF	TAATCTCACAGCCCAGCAGG	CAAACGCTGCCGGATGTTGA	CP019177.1_entF	Albany	ATCC 51960	3313783	3314131	3313803	3314111
entF	WGAMPL_CP019178.1_entF	TAATCTCACAGCCCAGCAGG	CAAACGCTGCCGGATGTTGA	CP019178.1_entF	Chester	ATCC 11997	3251194	3251542	3251214	3251522
entF	WGAMPL_CP019181.1_entF	TAATCTCACAGCCCAGCAGG	CAAACGCTGCCGGATGTTGA	CP019181.1_entF	Inverness	ATCC 10720	3445244	3445592	3445264	3445572
entF	WGAMPL_CP019183.1_entF	TAATCTCACAGCCCAGCAGG	CAAACGCTGCCGGATGTTGA	CP019183.1_entF	Mbandaka	ATCC 51958	3384182	3384530	3384202	3384510
entF	WGAMPL_CP019184.1_entF	TAATCTCACAGCCCAGCAGG	CAAACGCTGCCGGATGTTGA	CP019184.1_entF	Minnesota	ATCC 49284	3168653	3169001	3168673	3168981
entF	WGAMPL_CP019186.1_entF	TAATCTCACAGCCCAGCAGG	CAAACGCTGCCGGATGTTGA	CP019186.1_entF	Pomona	ATCC 10729	3097083	3097431	3097103	3097411
entF	WGAMPL_CP019189.1_entF	TAATCTCACAGCCCAGCAGG	CAAACGCTGCCGGATGTTGA	CP019189.1_entF	Poona	ATCC BAA-1673	3345886	3346234	3345906	3346214
entF	WGAMPL_CP019192.1_entF	TAATCTCACAGCCCAGCAGG	CAAACGCTGCCGGATGTTGA	CP019192.1_entF	Rubislaw	ATCC 10717	3178853	3179201	3178873	3179181
entF	WGAMPL_CP019201.1_entF	TAATCTCACAGCCCAGCAGG	CAAACGCTGCCGGATGTTGA	CP019201.1_entF	Muenster	420	3336991	3337339	3337011	3337319
entF	WGAMPL_CP019403.1_entF	CAAACGCTGCCGGATGTTGA	TAATCTCACAGCCCAGCAGG	CP019403.1_entF	Apapa	SA20060561	655701	656049	655721	656029
entF	WGAMPL_CP019404.1_entF	CAAACGCTGCCGGATGTTGA	TAATCTCACAGCCCAGCAGG	CP019404.1_entF	Newport	SA20113257	641554	641902	641574	641882
entF	WGAMPL_CP019405.1_entF	TAATCTCACAGCCCAGCAGG	CAAACGCTGCCGGATGTTGA	CP019405.1_entF	Bergen	ST350	2626386	2626734	2626406	2626714
entF	WGAMPL_CP019406.1_entF	CAAACGCTGCCGGATGTTGA	TAATCTCACAGCCCAGCAGG	CP019406.1_entF	Blegdam	S-1824	620064	620412	620084	620392
entF	WGAMPL_CP019407.1_entF	CAAACGCTGCCGGATGTTGA	TAATCTCACAGCCCAGCAGG	CP019407.1_entF	Borreze	SA20041063	620452	620800	620472	620780
entF	WGAMPL_CP019408.1_entF	CAAACGCTGCCGGATGTTGA	TAATCTCACAGCCCAGCAGG	CP019408.1_entF	Crossness	1422-74	665184	665532	665204	665512
entF	WGAMPL_CP019409.1_entF	TAATCTCACAGCCCAGCAGG	CAAACGCTGCCGGATGTTGA	CP019409.1_entF	Djakarta	S-1087	2588519	2588867	2588539	2588847
entF	WGAMPL_CP019410.1_entF	CAAACGCTGCCGGATGTTGA	TAATCTCACAGCCCAGCAGG	CP019410.1_entF	Hillingdon	N1529-D3	635151	635499	635171	635479
entF	WGAMPL_CP019411.1_entF	CAAACGCTGCCGGATGTTGA	TAATCTCACAGCCCAGCAGG	CP019411.1_entF	Johannesburg	ST203	625295	625643	625315	625623
entF	WGAMPL_CP019412.1_entF	CAAACGCTGCCGGATGTTGA	TAATCTCACAGCCCAGCAGG	CP019412.1_entF	Koessen	S-1501	607516	607864	607536	607844
entF	WGAMPL_CP019413.1_entF	CAAACGCTGCCGGATGTTGA	TAATCTCACAGCCCAGCAGG	CP019413.1_entF	Krefeld	SA20030536	630677	631025	630697	631005
entF	WGAMPL_CP019414.1_entF	CAAACGCTGCCGGATGTTGA	TAATCTCACAGCCCAGCAGG	CP019414.1_entF	Manchester	ST278	616430	616778	616450	616758
entF	WGAMPL_CP019415.1_entF	CAAACGCTGCCGGATGTTGA	TAATCTCACAGCCCAGCAGG	CP019415.1_entF	Moscow	S-1843	620084	620432	620104	620412
entF	WGAMPL_CP019416.1_entF	CAAACGCTGCCGGATGTTGA	TAATCTCACAGCCCAGCAGG	CP019416.1_entF	Nitra	S-1687	619796	620144	619816	620124
entF	WGAMPL_CP019417.1_entF	CAAACGCTGCCGGATGTTGA	TAATCTCACAGCCCAGCAGG	CP019417.1_entF	Wandsworth	SA20092095	639526	639874	639546	639854
entF	WGAMPL_CP019418.1_entF	CAAACGCTGCCGGATGTTGA	TAATCTCACAGCCCAGCAGG	CP019418.1_entF	Yovokome	S-1850	652405	652753	652425	652733
entF	WGAMPL_CP022015.1_entF	CAAACGCTGCCGGATGTTGA	TAATCTCACAGCCCAGCAGG	CP022015.1_entF	India	SA20085604	1151375	1151723	1151395	1151703
entF	WGAMPL_CP022034.1_entF	TAATCTCACAGCCCAGCAGG	CAAACGCTGCCGGATGTTGA	CP022034.1_entF	Onderstepoort	SA20060086	3375095	3375443	3375115	3375423
entF	WGAMPL_CP022116.1_entF	TAATCTCACAGCCCAGCAGG	CAAACGCTGCCGGATGTTGA	CP022116.1_entF	Ouakam	SA20034636	3302824	3303172	3302844	3303152
entF	WGAMPL_CP022117.1_entF	TAATCTCACAGCCCAGCAGG	CAAACGCTGCCGGATGTTGA	CP022117.1_entF	Macclesfield	ST-1643	3375655	3376003	3375675	3375983
entF	WGAMPL_CP022138.1_entF	TAATCTCACAGCCCAGCAGG	CAAACGCTGCCGGATGTTGA	CP022138.1_entF	Waycross	SA20041608	3350468	3350816	3350488	3350796
entF	WGAMPL_CP022139.1_entF	TAATCTCACAGCCCAGCAGG	CAAACGCTGCCGGATGTTGA	CP022139.1_entF	salamae 55:k:z39	NA	3418782	3419130	3418802	3419110
entF	WGAMPL_CP022450.1_entF	TAATCTCACAGCCCAGCAGG	CAAACGCTGCCGGATGTTGA	CP022450.1_entF	Indiana	D90	3319898	3320246	3319918	3320226
entF	WGAMPL_CP022489.1_entF	TAATCTCACAGCCCAGCAGG	CAAACGCTGCCGGATGTTGA	CP022489.1_entF	Mbandaka	SA20026234	2480535	2480883	2480555	2480863
entF	WGAMPL_CP022490.1_entF	TAATCTCACAGCCCAGCAGG	CAAACGCTGCCGGATGTTGA	CP022490.1_entF	Braenderup	SA20026289	2787523	2787871	2787543	2787851
entF	WGAMPL_CP022491.1_entF	TAATCTCACAGCCCAGCAGG	CAAACGCTGCCGGATGTTGA	CP022491.1_entF	Saintpaul	SA20031783	3934035	3934383	3934055	3934363
entF	WGAMPL_CP022494.1_entF	TAATCTCACAGCCCAGCAGG	CAAACGCTGCCGGATGTTGA	CP022494.1_entF	Derby	SA20035215	326524	326872	326544	326852
entF	WGAMPL_CP022497.1_entF	CAAACGCTGCCGGATGTTGA	TAATCTCACAGCCCAGCAGG	CP022497.1_entF	Manhattan	SA20084699	2291870	2292218	2291890	2292198
entF	WGAMPL_CP022500.1_entF	CAAACGCTGCCGGATGTTGA	TAATCTCACAGCCCAGCAGG	CP022500.1_entF	Kentucky	SA20030505	4504039	4504387	4504059	4504367
entF	WGAMPL_CP022503.1_entF	TAATCTCACAGCCCAGCAGG	CAAACGCTGCCGGATGTTGA	CP022503.1_entF	Hvittingfoss	SA20014981	2129365	2129713	2129385	2129693
entF	WGAMPL_CP024165.1_entF	TAATCTCACAGCCCAGCAGG	CAAACGCTGCCGGATGTTGA	CP024165.1_entF	Gaminara	CFSAN070644	3336655	3337003	3336675	3336983
entF	WGAMPL_HF937208.1_entF	CAAACGCTGCCGGATGTTGA	TAATCTCACAGCCCAGCAGG	HF937208.1_entF	Typhimurium	DT104	671940	672288	671960	672268
entF	WGAMPL_HF969015.2_entF	CAAACGCTGCCGGATGTTGA	TAATCTCACAGCCCAGCAGG	HF969015.2_entF	Bovismorbificans	3114	604299	604647	604319	604627
entF	WGAMPL_LN649235.1_entF	CAAACGCTGCCGGATGTTGA	TAATCTCACAGCCCAGCAGG	LN649235.1_entF	Infantis	NA	653373	653721	653393	653701
entF	WGAMPL_LN868943.1_entF	TAATCTCACAGCCCAGCAGG	CAAACGCTGCCGGATGTTGA	LN868943.1_entF	Senftenberg	NCTC10384	2613956	2614304	2613976	2614284
entF	WGAMPL_LN890520.1_entF	CAAACGCTGCCGGATGTTGA	TAATCTCACAGCCCAGCAGG	LN890520.1_entF	Weltevreden	NA	704659	705007	704679	704987
entF	WGAMPL_LT571437.1_entF	TAATCTCACAGCCCAGCAGG	CAAACGCTGCCGGATGTTGA	LT571437.1_entF	Java	NCTC5706	3356969	3357317	3356989	3357297
fepA	WGAMPL_NC_003197.2_fepA	CGTTTAAATTCCAGACCGATCTCT	GCGGAAATTTTCTCTCTGTTTGC	NC_003197.2_fepA	Typhimurium	LT2	642186	642532	642210	642509
fepA	WGAMPL_NC_003198.1_fepA	CGTTTAAATTCCAGACCGATCTCT	GCGGAAATTTTCTCTCTGTTTGC	NC_003198.1_fepA	Typhi	CT18	626302	626648	626326	626625
fepA	WGAMPL_NC_011080.1_fepA	CGTTTAAATTCCAGACCGATCTCT	GCGGAAATTTTCTCTCTGTTTGC	NC_011080.1_fepA	Newport	SL254	646591	646937	646615	646914
fepA	WGAMPL_NC_011274.1_fepA	CGTTTAAATTCCAGACCGATCTCT	GCGGAAATTTTCTCTCTGTTTGC	NC_011274.1_fepA	Gallinarum	287/91	632503	632849	632527	632826
fepA	WGAMPL_NC_011294.1_fepA	CGTTTAAATTCCAGACCGATCTCT	GCGGAAATTTTCTCTCTGTTTGC	NC_011294.1_fepA	Enteritidis	P125109	614051	614397	614075	614374
fepA	WGAMPL_AE017220.1_fepA	CGTTTAAATTCCAGACCGATCTCT	GCGGAAATTTTCTCTCTGTTTGC	AE017220.1_fepA	Choleraesuis	SC-B67	684736	685082	684760	685059
fepA	WGAMPL_CM001471.1_fepA	CGTTTAAATTCCAGACCGATCTCT	GCGGAAATTTTCTCTCTGTTTGC	CM001471.1_fepA	houtenae	ATCC BAA-1581	557646	557992	557670	557969
fepA	WGAMPL_CP000026.1_fepA	GCGGAAATTTTCTCTCTGTTTGC	CGTTTAAATTCCAGACCGATCTCT	CP000026.1_fepA	Paratyphi A	ATCC 9150	2239963	2240309	2239986	2240285
fepA	WGAMPL_CP000857.1_fepA	CGTTTAAATTCCAGACCGATCTCT	GCGGAAATTTTCTCTCTGTTTGC	CP000857.1_fepA	Paratyphi C	RKS4594	633567	633913	633591	633890
fepA	WGAMPL_CP000886.1_fepA	GCGGAAATTTTCTCTCTGTTTGC	CGTTTAAATTCCAGACCGATCTCT	CP000886.1_fepA	Paratyphi B	SPB7	2483129	2483475	2483152	2483451
fepA	WGAMPL_CP001120.1_fepA	CGTTTAAATTCCAGACCGATCTCT	GCGGAAATTTTCTCTCTGTTTGC	CP001120.1_fepA	Heidelberg	SL476	690613	690959	690637	690936
fepA	WGAMPL_CP001127.1_fepA	CGTTTAAATTCCAGACCGATCTCT	GCGGAAATTTTCTCTCTGTTTGC	CP001127.1_fepA	Schwarzengrund	CVM19633	715507	715853	715531	715830
fepA	WGAMPL_CP001138.1_fepA	CGTTTAAATTCCAGACCGATCTCT	GCGGAAATTTTCTCTCTGTTTGC	CP001138.1_fepA	Agona	SL483	617474	617820	617498	617797
fepA	WGAMPL_CP001144.1_fepA	CGTTTAAATTCCAGACCGATCTCT	GCGGAAATTTTCTCTCTGTTTGC	CP001144.1_fepA	Dublin	CT_02021853	679603	679949	679627	679926
fepA	WGAMPL_CP004027.1_fepA	GCGGAAATTTTCTCTCTGTTTGC	CGTTTAAATTCCAGACCGATCTCT	CP004027.1_fepA	Javiana	CFSAN001992	1659932	1660278	1659955	1660254
fepA	WGAMPL_CP006048.1_fepA	GCGGAAATTTTCTCTCTGTTTGC	CGTTTAAATTCCAGACCGATCTCT	CP006048.1_fepA	Typhimurium var. 5-	CFSAN001921	2877529	2877875	2877552	2877851
fepA	WGAMPL_CP006053.1_fepA	GCGGAAATTTTCTCTCTGTTTGC	CGTTTAAATTCCAGACCGATCTCT	CP006053.1_fepA	Bareilly	CFSAN000189	3335114	3335460	3335137	3335436
fepA	WGAMPL_CP006055.1_fepA	CGTTTAAATTCCAGACCGATCTCT	GCGGAAATTTTCTCTCTGTTTGC	CP006055.1_fepA	Cubana	CFSAN002050	1668773	1669119	1668797	1669096
fepA	WGAMPL_CP006602.1_fepA	CGTTTAAATTCCAGACCGATCTCT	GCGGAAATTTTCTCTCTGTTTGC	CP006602.1_fepA	4,[5],12:i:-	08-1736	1930612	1930958	1930636	1930935
fepA	WGAMPL_CP006693.1_fepA	GCGGAAATTTTCTCTCTGTTTGC	CGTTTAAATTCCAGACCGATCTCT	CP006693.1_fepA	arizonae 62:z36:-	RKS2983	2303972	2304318	2303995	2304294
fepA	WGAMPL_CP006717.1_fepA	CGTTTAAATTCCAGACCGATCTCT	GCGGAAATTTTCTCTCTGTTTGC	CP006717.1_fepA	Thompson	RM6836	662710	663056	662734	663033
fepA	WGAMPL_CP007505.1_fepA	CGTTTAAATTCCAGACCGATCTCT	GCGGAAATTTTCTCTCTGTTTGC	CP007505.1_fepA	Tennessee	TXSC_TXSC08-19	2120076	2120422	2120100	2120399
fepA	WGAMPL_CP007530.1_fepA	CGTTTAAATTCCAGACCGATCTCT	GCGGAAATTTTCTCTCTGTTTGC	CP007530.1_fepA	Montevideo	507440-20	329646	329992	329670	329969
fepA	WGAMPL_CP007531.1_fepA	GCGGAAATTTTCTCTCTGTTTGC	CGTTTAAATTCCAGACCGATCTCT	CP007531.1_fepA	Anatum	ATCC BAA-1592	1700019	1700365	1700042	1700341
fepA	WGAMPL_CP007532.1_fepA	CGTTTAAATTCCAGACCGATCTCT	GCGGAAATTTTCTCTCTGTTTGC	CP007532.1_fepA	Abaetetuba	ATCC 35640	2446199	2446545	2446223	2446522
fepA	WGAMPL_CP007533.1_fepA	CGTTTAAATTCCAGACCGATCTCT	GCGGAAATTTTCTCTCTGTTTGC	CP007533.1_fepA	Bredeney	CFSAN001080	202267	202613	202291	202590
fepA	WGAMPL_CP007534.1_fepA	CGTTTAAATTCCAGACCGATCTCT	GCGGAAATTTTCTCTCTGTTTGC	CP007534.1_fepA	Abony	14	2599994	2600340	2600018	2600317
fepA	WGAMPL_CP012346.1_fepA	GCGGAAATTTTCTCTCTGTTTGC	CGTTTAAATTCCAGACCGATCTCT	CP012346.1_fepA	Panama	ATCC 7378	3189614	3189960	3189637	3189936
fepA	WGAMPL_CP012347.1_fepA	GCGGAAATTTTCTCTCTGTTTGC	CGTTTAAATTCCAGACCGATCTCT	CP012347.1_fepA	Pullorum	ATCC 9120	3272651	3272997	3272674	3272973
fepA	WGAMPL_CP012349.1_fepA	GCGGAAATTTTCTCTCTGTTTGC	CGTTTAAATTCCAGACCGATCTCT	CP012349.1_fepA	Sloterdijk	ATCC 15791	3331152	3331498	3331175	3331474
fepA	WGAMPL_CP012833.1_fepA	GCGGAAATTTTCTCTCTGTTTGC	CGTTTAAATTCCAGACCGATCTCT	CP012833.1_fepA	Cerro	CFSAN001588	3243529	3243875	3243552	3243851
fepA	WGAMPL_CP017719.1_fepA	GCGGAAATTTTCTCTCTGTTTGC	CGTTTAAATTCCAGACCGATCTCT	CP017719.1_fepA	Hayindogo	CFSAN050752	3306552	3306898	3306575	3306874
fepA	WGAMPL_CP017723.1_fepA	GCGGAAATTTTCTCTCTGTTTGC	CGTTTAAATTCCAGACCGATCTCT	CP017723.1_fepA	Stanleyville	SARB61	3354603	3354949	3354626	3354925
fepA	WGAMPL_CP019116.1_fepA	CGTTTAAATTCCAGACCGATCTCT	GCGGAAATTTTCTCTCTGTTTGC	CP019116.1_fepA	Antsalova	S01-0511	651424	651770	651448	651747
fepA	WGAMPL_CP019177.1_fepA	GCGGAAATTTTCTCTCTGTTTGC	CGTTTAAATTCCAGACCGATCTCT	CP019177.1_fepA	Albany	ATCC 51960	3319692	3320038	3319715	3320014
fepA	WGAMPL_CP019178.1_fepA	GCGGAAATTTTCTCTCTGTTTGC	CGTTTAAATTCCAGACCGATCTCT	CP019178.1_fepA	Chester	ATCC 11997	3257103	3257449	3257126	3257425
fepA	WGAMPL_CP019181.1_fepA	GCGGAAATTTTCTCTCTGTTTGC	CGTTTAAATTCCAGACCGATCTCT	CP019181.1_fepA	Inverness	ATCC 10720	3451153	3451499	3451176	3451475
fepA	WGAMPL_CP019183.1_fepA	GCGGAAATTTTCTCTCTGTTTGC	CGTTTAAATTCCAGACCGATCTCT	CP019183.1_fepA	Mbandaka	ATCC 51958	3390091	3390437	3390114	3390413
fepA	WGAMPL_CP019184.1_fepA	GCGGAAATTTTCTCTCTGTTTGC	CGTTTAAATTCCAGACCGATCTCT	CP019184.1_fepA	Minnesota	ATCC 49284	3174562	3174908	3174585	3174884
fepA	WGAMPL_CP019186.1_fepA	GCGGAAATTTTCTCTCTGTTTGC	CGTTTAAATTCCAGACCGATCTCT	CP019186.1_fepA	Pomona	ATCC 10729	3102992	3103338	3103015	3103314
fepA	WGAMPL_CP019189.1_fepA	GCGGAAATTTTCTCTCTGTTTGC	CGTTTAAATTCCAGACCGATCTCT	CP019189.1_fepA	Poona	ATCC BAA-1673	3351795	3352141	3351818	3352117
fepA	WGAMPL_CP019192.1_fepA	GCGGAAATTTTCTCTCTGTTTGC	CGTTTAAATTCCAGACCGATCTCT	CP019192.1_fepA	Rubislaw	ATCC 10717	3184762	3185108	3184785	3185084
fepA	WGAMPL_CP019201.1_fepA	GCGGAAATTTTCTCTCTGTTTGC	CGTTTAAATTCCAGACCGATCTCT	CP019201.1_fepA	Muenster	420	3342900	3343246	3342923	3343222
fepA	WGAMPL_CP019403.1_fepA	CGTTTAAATTCCAGACCGATCTCT	GCGGAAATTTTCTCTCTGTTTGC	CP019403.1_fepA	Apapa	SA20060561	649794	650140	649818	650117
fepA	WGAMPL_CP019404.1_fepA	CGTTTAAATTCCAGACCGATCTCT	GCGGAAATTTTCTCTCTGTTTGC	CP019404.1_fepA	Newport	SA20113257	635647	635993	635671	635970
fepA	WGAMPL_CP019405.1_fepA	GCGGAAATTTTCTCTCTGTTTGC	CGTTTAAATTCCAGACCGATCTCT	CP019405.1_fepA	Bergen	ST350	2632295	2632641	2632318	2632617
fepA	WGAMPL_CP019406.1_fepA	CGTTTAAATTCCAGACCGATCTCT	GCGGAAATTTTCTCTCTGTTTGC	CP019406.1_fepA	Blegdam	S-1824	614157	614503	614181	614480
fepA	WGAMPL_CP019407.1_fepA	CGTTTAAATTCCAGACCGATCTCT	GCGGAAATTTTCTCTCTGTTTGC	CP019407.1_fepA	Borreze	SA20041063	614545	614891	614569	614868
fepA	WGAMPL_CP019408.1_fepA	CGTTTAAATTCCAGACCGATCTCT	GCGGAAATTTTCTCTCTGTTTGC	CP019408.1_fepA	Crossness	1422-74	659277	659623	659301	659600
fepA	WGAMPL_CP019409.1_fepA	GCGGAAATTTTCTCTCTGTTTGC	CGTTTAAATTCCAGACCGATCTCT	CP019409.1_fepA	Djakarta	S-1087	2594428	2594774	2594451	2594750
fepA	WGAMPL_CP019410.1_fepA	CGTTTAAATTCCAGACCGATCTCT	GCGGAAATTTTCTCTCTGTTTGC	CP019410.1_fepA	Hillingdon	N1529-D3	629244	629590	629268	629567
fepA	WGAMPL_CP019411.1_fepA	CGTTTAAATTCCAGACCGATCTCT	GCGGAAATTTTCTCTCTGTTTGC	CP019411.1_fepA	Johannesburg	ST203	619388	619734	619412	619711
fepA	WGAMPL_CP019412.1_fepA	CGTTTAAATTCCAGACCGATCTCT	GCGGAAATTTTCTCTCTGTTTGC	CP019412.1_fepA	Koessen	S-1501	601609	601955	601633	601932
fepA	WGAMPL_CP019413.1_fepA	CGTTTAAATTCCAGACCGATCTCT	GCGGAAATTTTCTCTCTGTTTGC	CP019413.1_fepA	Krefeld	SA20030536	624770	625116	624794	625093
fepA	WGAMPL_CP019414.1_fepA	CGTTTAAATTCCAGACCGATCTCT	GCGGAAATTTTCTCTCTGTTTGC	CP019414.1_fepA	Manchester	ST278	610523	610869	610547	610846
fepA	WGAMPL_CP019415.1_fepA	CGTTTAAATTCCAGACCGATCTCT	GCGGAAATTTTCTCTCTGTTTGC	CP019415.1_fepA	Moscow	S-1843	614177	614523	614201	614500
fepA	WGAMPL_CP019416.1_fepA	CGTTTAAATTCCAGACCGATCTCT	GCGGAAATTTTCTCTCTGTTTGC	CP019416.1_fepA	Nitra	S-1687	613889	614235	613913	614212
fepA	WGAMPL_CP019417.1_fepA	CGTTTAAATTCCAGACCGATCTCT	GCGGAAATTTTCTCTCTGTTTGC	CP019417.1_fepA	Wandsworth	SA20092095	633619	633965	633643	633942
fepA	WGAMPL_CP019418.1_fepA	CGTTTAAATTCCAGACCGATCTCT	GCGGAAATTTTCTCTCTGTTTGC	CP019418.1_fepA	Yovokome	S-1850	646498	646844	646522	646821
fepA	WGAMPL_CP022015.1_fepA	CGTTTAAATTCCAGACCGATCTCT	GCGGAAATTTTCTCTCTGTTTGC	CP022015.1_fepA	India	SA20085604	1145462	1145808	1145486	1145785
fepA	WGAMPL_CP022034.1_fepA	GCGGAAATTTTCTCTCTGTTTGC	CGTTTAAATTCCAGACCGATCTCT	CP022034.1_fepA	Onderstepoort	SA20060086	3381004	3381350	3381027	3381326
fepA	WGAMPL_CP022116.1_fepA	GCGGAAATTTTCTCTCTGTTTGC	CGTTTAAATTCCAGACCGATCTCT	CP022116.1_fepA	Ouakam	SA20034636	3308730	3309076	3308753	3309052
fepA	WGAMPL_CP022117.1_fepA	GCGGAAATTTTCTCTCTGTTTGC	CGTTTAAATTCCAGACCGATCTCT	CP022117.1_fepA	Macclesfield	ST-1643	3381564	3381910	3381587	3381886
fepA	WGAMPL_CP022138.1_fepA	GCGGAAATTTTCTCTCTGTTTGC	CGTTTAAATTCCAGACCGATCTCT	CP022138.1_fepA	Waycross	SA20041608	3356377	3356723	3356400	3356699
fepA	WGAMPL_CP022139.1_fepA	GCGGAAATTTTCTCTCTGTTTGC	CGTTTAAATTCCAGACCGATCTCT	CP022139.1_fepA	salamae 55:k:z39	NA	3424692	3425038	3424715	3425014
fepA	WGAMPL_CP022450.1_fepA	GCGGAAATTTTCTCTCTGTTTGC	CGTTTAAATTCCAGACCGATCTCT	CP022450.1_fepA	Indiana	D90	3325807	3326153	3325830	3326129
fepA	WGAMPL_CP022489.1_fepA	GCGGAAATTTTCTCTCTGTTTGC	CGTTTAAATTCCAGACCGATCTCT	CP022489.1_fepA	Mbandaka	SA20026234	2486444	2486790	2486467	2486766
fepA	WGAMPL_CP022490.1_fepA	GCGGAAATTTTCTCTCTGTTTGC	CGTTTAAATTCCAGACCGATCTCT	CP022490.1_fepA	Braenderup	SA20026289	2793432	2793778	2793455	2793754
fepA	WGAMPL_CP022491.1_fepA	GCGGAAATTTTCTCTCTGTTTGC	CGTTTAAATTCCAGACCGATCTCT	CP022491.1_fepA	Saintpaul	SA20031783	3939944	3940290	3939967	3940266
fepA	WGAMPL_CP022494.1_fepA	GCGGAAATTTTCTCTCTGTTTGC	CGTTTAAATTCCAGACCGATCTCT	CP022494.1_fepA	Derby	SA20035215	332433	332779	332456	332755
fepA	WGAMPL_CP022497.1_fepA	CGTTTAAATTCCAGACCGATCTCT	GCGGAAATTTTCTCTCTGTTTGC	CP022497.1_fepA	Manhattan	SA20084699	2285963	2286309	2285987	2286286
fepA	WGAMPL_CP022500.1_fepA	CGTTTAAATTCCAGACCGATCTCT	GCGGAAATTTTCTCTCTGTTTGC	CP022500.1_fepA	Kentucky	SA20030505	4498132	4498478	4498156	4498455
fepA	WGAMPL_CP022503.1_fepA	GCGGAAATTTTCTCTCTGTTTGC	CGTTTAAATTCCAGACCGATCTCT	CP022503.1_fepA	Hvittingfoss	SA20014981	2135274	2135620	2135297	2135596
fepA	WGAMPL_CP024165.1_fepA	GCGGAAATTTTCTCTCTGTTTGC	CGTTTAAATTCCAGACCGATCTCT	CP024165.1_fepA	Gaminara	CFSAN070644	3342564	3342910	3342587	3342886
fepA	WGAMPL_HF937208.1_fepA	CGTTTAAATTCCAGACCGATCTCT	GCGGAAATTTTCTCTCTGTTTGC	HF937208.1_fepA	Typhimurium	DT104	666033	666379	666057	666356
fepA	WGAMPL_HF969015.2_fepA	CGTTTAAATTCCAGACCGATCTCT	GCGGAAATTTTCTCTCTGTTTGC	HF969015.2_fepA	Bovismorbificans	3114	598392	598738	598416	598715
fepA	WGAMPL_LN649235.1_fepA	CGTTTAAATTCCAGACCGATCTCT	GCGGAAATTTTCTCTCTGTTTGC	LN649235.1_fepA	Infantis	NA	647466	647812	647490	647789
fepA	WGAMPL_LN868943.1_fepA	GCGGAAATTTTCTCTCTGTTTGC	CGTTTAAATTCCAGACCGATCTCT	LN868943.1_fepA	Senftenberg	NCTC10384	2619865	2620211	2619888	2620187
fepA	WGAMPL_LN890520.1_fepA	CGTTTAAATTCCAGACCGATCTCT	GCGGAAATTTTCTCTCTGTTTGC	LN890520.1_fepA	Weltevreden	NA	698752	699098	698776	699075
fepA	WGAMPL_LT571437.1_fepA	GCGGAAATTTTCTCTCTGTTTGC	CGTTTAAATTCCAGACCGATCTCT	LT571437.1_fepA	Java	NCTC5706	3362878	3363224	3362901	3363200
FepB	WGAMPL_NC_003197.2_FepB	GGCGCTAATCAAAATGAGATCCGGC	CGTATCGTCTCTACCAGCGT	NC_003197.2_FepB	Typhimurium	LT2	655581	655808	655606	655788
FepB	WGAMPL_NC_003198.1_FepB	GGCGCTAATCAAAATGAGATCCGGC	CGTATCGTCTCTACCAGCGT	NC_003198.1_FepB	Typhi	CT18	639697	639924	639722	639904
FepB	WGAMPL_NC_011080.1_FepB	GGCGCTAATCAAAATGAGATCCGGC	CGTATCGTCTCTACCAGCGT	NC_011080.1_FepB	Newport	SL254	659986	660213	660011	660193
FepB	WGAMPL_NC_011274.1_FepB	GGCGCTAATCAAAATGAGATCCGGC	CGTATCGTCTCTACCAGCGT	NC_011274.1_FepB	Gallinarum	287/91	645898	646125	645923	646105
FepB	WGAMPL_NC_011294.1_FepB	GGCGCTAATCAAAATGAGATCCGGC	CGTATCGTCTCTACCAGCGT	NC_011294.1_FepB	Enteritidis	P125109	627446	627673	627471	627653
FepB	WGAMPL_AE017220.1_FepB	GGCGCTAATCAAAATGAGATCCGGC	CGTATCGTCTCTACCAGCGT	AE017220.1_FepB	Choleraesuis	SC-B67	698132	698359	698157	698339
FepB	WGAMPL_CM001471.1_FepB	GGCGCTAATCAAAATGAGATCCGGC	CGTATCGTCTCTACCAGCGT	CM001471.1_FepB	houtenae	ATCC BAA-1581	571038	571265	571063	571245
[truncated: 14,731 more rows]
