# Supplementary material for: Application of a High-Throughput Targeted Sequence AmpliSeq Procedure to Assess the Presence and Variants of Virulence Genes in Salmonella
Source: Microorganisms. 2022 Feb 5;10(2):369. doi: 10.3390/microorganisms10020369 (PMC8879106; doi:10.3390/microorganisms10020369)
Supplement: Supplementary file 1 [file microorganisms-10-00369-s001.zip › Table S3 Detected variants among 35 Salmonella enterica strains.xlsx]

## Sheet: TableS3_18112020
Table S3: List of variants of virulence genes detected among the 35 Salmonella enterica strains tested in this study
Serovar	Accession	Gene	Ref	Variant	Frequency	Type	Coverage	Barcode	Region Name	VCF Location
4,[5],12:i:-	CP006602.1	fimH	C	T	99.9	SNP	754	IonXpress_018	WGAMPL_CP006602.1_fimH	CP006602.1:001897341
	CP006602.1	csgF	T	G	100	SNP	1773	IonXpress_018	WGAMPL_CP006602.1_csgF	CP006602.1:002474299
	CP006602.1	csgE	A	G	100	SNP	1709	IonXpress_018	WGAMPL_CP006602.1_csgE	CP006602.1:002474657
	CP006602.1	ssaE	C	T	99.9	SNP	781	IonXpress_018	WGAMPL_CP006602.1_ssaE	CP006602.1:002729813
	CP006602.1	SseD	G	A	100	SNP	1165	IonXpress_018	WGAMPL_CP006602.1_SseD	CP006602.1:002733537
	CP006602.1	SsaK	C	T	99.9	SNP	1991	IonXpress_018	WGAMPL_CP006602.1_SsaK	CP006602.1:002738523
	CP006602.1	rfbG	G	A	100	SNP	2031	IonXpress_018	WGAMPL_CP006602.1_rfbG	CP006602.1:003459732
	CP006602.1	cirA	T	C	100	SNP	1422	IonXpress_018	WGAMPL_CP006602.1_cirA	CP006602.1:003585284
	CP006602.1	hilD	C	A	100	SNP	1300	IonXpress_018	WGAMPL_CP006602.1_hilD	CP006602.1:004273843
	CP006602.1	iacP	T	A	99.4	SNP	524	IonXpress_018	WGAMPL_CP006602.1_iacP	CP006602.1:004280364
	CP006602.1	stdB	C	A	100	SNP	847	IonXpress_018	WGAMPL_CP006602.1_stdB	CP006602.1:004445285
	CP006602.1	fimH	C	T	99.8	SNP	426	IonXpress_019	WGAMPL_CP006602.1_fimH	CP006602.1:001897341
	CP006602.1	csgF	T	G	99.9	SNP	1524	IonXpress_019	WGAMPL_CP006602.1_csgF	CP006602.1:002474299
	CP006602.1	csgE	A	G	99.9	SNP	1485	IonXpress_019	WGAMPL_CP006602.1_csgE	CP006602.1:002474657
	CP006602.1	ssaE	C	T	99.7	SNP	718	IonXpress_019	WGAMPL_CP006602.1_ssaE	CP006602.1:002729813
	CP006602.1	SseD	G	A	99.7	SNP	789	IonXpress_019	WGAMPL_CP006602.1_SseD	CP006602.1:002733537
	CP006602.1	SsaK	C	T	99.9	SNP	1272	IonXpress_019	WGAMPL_CP006602.1_SsaK	CP006602.1:002738523
	CP006602.1	rfbG	G	A	99.9	SNP	1800	IonXpress_019	WGAMPL_CP006602.1_rfbG	CP006602.1:003459732
	CP006602.1	cirA	T	C	100	SNP	1832	IonXpress_019	WGAMPL_CP006602.1_cirA	CP006602.1:003585284
	CP006602.1	hilD	C	A	100	SNP	1191	IonXpress_019	WGAMPL_CP006602.1_hilD	CP006602.1:004273843
	CP006602.1	iacP	T	A	99.6	SNP	561	IonXpress_019	WGAMPL_CP006602.1_iacP	CP006602.1:004280364
	CP006602.1	stdB	C	A	99.8	SNP	1441	IonXpress_019	WGAMPL_CP006602.1_stdB	CP006602.1:004445285
	CP006602.1	fimH	C	T	100	SNP	244	IonXpress_001	WGAMPL_CP006602.1_fimH	CP006602.1:001897341
	CP006602.1	csgF	T	G	99.7	SNP	1167	IonXpress_001	WGAMPL_CP006602.1_csgF	CP006602.1:002474299
	CP006602.1	csgE	A	G	99.8	SNP	1059	IonXpress_001	WGAMPL_CP006602.1_csgE	CP006602.1:002474657
	CP006602.1	ssaE	C	T	100	SNP	857	IonXpress_001	WGAMPL_CP006602.1_ssaE	CP006602.1:002729813
	CP006602.1	SseD	G	A	100	SNP	404	IonXpress_001	WGAMPL_CP006602.1_SseD	CP006602.1:002733537
	CP006602.1	SsaK	C	T	99.9	SNP	923	IonXpress_001	WGAMPL_CP006602.1_SsaK	CP006602.1:002738523
	CP006602.1	rfbG	G	A	99.7	SNP	1353	IonXpress_001	WGAMPL_CP006602.1_rfbG	CP006602.1:003459732
	CP006602.1	cirA	T	C	100	SNP	1457	IonXpress_001	WGAMPL_CP006602.1_cirA	CP006602.1:003585284
	CP006602.1	hilD	C	A	100	SNP	1018	IonXpress_001	WGAMPL_CP006602.1_hilD	CP006602.1:004273843
	CP006602.1	iacP	T	A	99.9	SNP	703	IonXpress_001	WGAMPL_CP006602.1_iacP	CP006602.1:004280364
	CP006602.1	stdB	C	A	99.5	SNP	1190	IonXpress_001	WGAMPL_CP006602.1_stdB	CP006602.1:004445285
	CP006602.1	fimH	C	T	100	SNP	293	IonXpress_021	WGAMPL_CP006602.1_fimH	CP006602.1:001897341
	CP006602.1	csgF	T	G	100	SNP	1608	IonXpress_021	WGAMPL_CP006602.1_csgF	CP006602.1:002474299
	CP006602.1	csgE	A	G	99.9	SNP	1417	IonXpress_021	WGAMPL_CP006602.1_csgE	CP006602.1:002474657
	CP006602.1	ssaE	C	T	100	SNP	843	IonXpress_021	WGAMPL_CP006602.1_ssaE	CP006602.1:002729813
	CP006602.1	SseD	G	A	100	SNP	542	IonXpress_021	WGAMPL_CP006602.1_SseD	CP006602.1:002733537
	CP006602.1	SsaK	C	T	99.6	SNP	1340	IonXpress_021	WGAMPL_CP006602.1_SsaK	CP006602.1:002738523
	CP006602.1	rfbG	G	A	99.9	SNP	1678	IonXpress_021	WGAMPL_CP006602.1_rfbG	CP006602.1:003459732
	CP006602.1	cirA	T	C	100	SNP	1465	IonXpress_021	WGAMPL_CP006602.1_cirA	CP006602.1:003585284
	CP006602.1	hilD	C	A	100	SNP	1290	IonXpress_021	WGAMPL_CP006602.1_hilD	CP006602.1:004273843
	CP006602.1	iacP	T	A	99.7	SNP	751	IonXpress_021	WGAMPL_CP006602.1_iacP	CP006602.1:004280364
	CP006602.1	stdB	C	A	100	SNP	888	IonXpress_021	WGAMPL_CP006602.1_stdB	CP006602.1:004445285
	CP006602.1	fimH	C	T	100	SNP	307	IonXpress_014	WGAMPL_CP006602.1_fimH	CP006602.1:001897341
	CP006602.1	fes	G	T	100	SNP	799	IonXpress_014	WGAMPL_CP006602.1_fes	CP006602.1:001933549
	CP006602.1	csgE	A	G	99.6	SNP	1391	IonXpress_014	WGAMPL_CP006602.1_csgE	CP006602.1:002474657
	CP006602.1	ssaE	C	T	100	SNP	655	IonXpress_014	WGAMPL_CP006602.1_ssaE	CP006602.1:002729813
	CP006602.1	SseD	G	A	99.8	SNP	596	IonXpress_014	WGAMPL_CP006602.1_SseD	CP006602.1:002733537
	CP006602.1	SsaK	C	T	99.9	SNP	1085	IonXpress_014	WGAMPL_CP006602.1_SsaK	CP006602.1:002738523
	CP006602.1	rfbG	G	A	99.9	SNP	1502	IonXpress_014	WGAMPL_CP006602.1_rfbG	CP006602.1:003459732
	CP006602.1	cirA	T	C	100	SNP	1557	IonXpress_014	WGAMPL_CP006602.1_cirA	CP006602.1:003585284
	CP006602.1	hilD	C	A	100	SNP	1041	IonXpress_014	WGAMPL_CP006602.1_hilD	CP006602.1:004273843
	CP006602.1	iacP	T	A	99.8	SNP	556	IonXpress_014	WGAMPL_CP006602.1_iacP	CP006602.1:004280364
	CP006602.1	stdB	C	A	99.9	SNP	1351	IonXpress_014	WGAMPL_CP006602.1_stdB	CP006602.1:004445285
	CP006602.1	fimH	C	T	100	SNP	498	IonXpress_017	WGAMPL_CP006602.1_fimH	CP006602.1:001897341
	CP006602.1	csgF	T	G	99.9	SNP	1817	IonXpress_017	WGAMPL_CP006602.1_csgF	CP006602.1:002474299
	CP006602.1	csgE	A	G	99.8	SNP	1653	IonXpress_017	WGAMPL_CP006602.1_csgE	CP006602.1:002474657
	CP006602.1	ssaE	C	T	99.9	SNP	732	IonXpress_017	WGAMPL_CP006602.1_ssaE	CP006602.1:002729813
	CP006602.1	SseD	G	A	100	SNP	883	IonXpress_017	WGAMPL_CP006602.1_SseD	CP006602.1:002733537
	CP006602.1	SsaK	C	T	99.6	SNP	1567	IonXpress_017	WGAMPL_CP006602.1_SsaK	CP006602.1:002738523
	CP006602.1	rfbG	G	A	99.6	SNP	2012	IonXpress_017	WGAMPL_CP006602.1_rfbG	CP006602.1:003459732
	CP006602.1	cirA	T	C	99.9	SNP	1646	IonXpress_017	WGAMPL_CP006602.1_cirA	CP006602.1:003585284
	CP006602.1	hilD	C	A	100	SNP	1239	IonXpress_017	WGAMPL_CP006602.1_hilD	CP006602.1:004273843
	CP006602.1	sptP	C	T	90.3	SNP	1234	IonXpress_017	WGAMPL_CP006602.1_sptP	CP006602.1:004278095
	CP006602.1	iacP	T	A	99.9	SNP	692	IonXpress_017	WGAMPL_CP006602.1_iacP	CP006602.1:004280364
	CP006602.1	stdB	C	A	99.9	SNP	1150	IonXpress_017	WGAMPL_CP006602.1_stdB	CP006602.1:004445285
	CP006602.1	ompR	C	T	99.9	SNP	1360	IonXpress_015	WGAMPL_CP006602.1_ompR	CP006602.1:000738365
	CP006602.1	fimH	C	T	99.8	SNP	479	IonXpress_015	WGAMPL_CP006602.1_fimH	CP006602.1:001897341
	CP006602.1	ssaE	C	T	99.9	SNP	888	IonXpress_015	WGAMPL_CP006602.1_ssaE	CP006602.1:002729813
	CP006602.1	SseD	G	A	99.9	SNP	919	IonXpress_015	WGAMPL_CP006602.1_SseD	CP006602.1:002733537
	CP006602.1	SsaK	C	T	99.9	SNP	1538	IonXpress_015	WGAMPL_CP006602.1_SsaK	CP006602.1:002738523
	CP006602.1	SapC	G	T	100	SNP	721	IonXpress_015	WGAMPL_CP006602.1_SapC	CP006602.1:003034303
	CP006602.1	rfbN	G	A	99.1	SNP	925	IonXpress_015	WGAMPL_CP006602.1_rfbN	CP006602.1:003452551
	CP006602.1	rfbV	G	A	99.9	SNP	1249	IonXpress_015	WGAMPL_CP006602.1_rfbV	CP006602.1:003455331
	CP006602.1	cirA	T	C	99.9	SNP	2051	IonXpress_015	WGAMPL_CP006602.1_cirA	CP006602.1:003585284
	CP006602.1	sseL	G	T	100	SNP	1475	IonXpress_015	WGAMPL_CP006602.1_sseL	CP006602.1:003682732
	CP006602.1	hilD	C	A	100	SNP	1319	IonXpress_015	WGAMPL_CP006602.1_hilD	CP006602.1:004273843
	CP006602.1	sptP	G	A	93.1	SNP	1035	IonXpress_015	WGAMPL_CP006602.1_sptP	CP006602.1:004278198
	CP006602.1	iacP	T	A	99.5	SNP	807	IonXpress_015	WGAMPL_CP006602.1_iacP	CP006602.1:004280364
	CP006602.1	invJ	C	A	100	SNP	791	IonXpress_015	WGAMPL_CP006602.1_invJ	CP006602.1:004291347
	CP006602.1	stdB	C	A	100	SNP	1556	IonXpress_015	WGAMPL_CP006602.1_stdB	CP006602.1:004445285
	CP006602.1	ompR	C	T	99.8	SNP	1855	IonXpress_016	WGAMPL_CP006602.1_ompR	CP006602.1:000738365
	CP006602.1	fimH	C	T	99.7	SNP	782	IonXpress_016	WGAMPL_CP006602.1_fimH	CP006602.1:001897341
	CP006602.1	ssaE	C	T	100	SNP	866	IonXpress_016	WGAMPL_CP006602.1_ssaE	CP006602.1:002729813
	CP006602.1	SseD	G	A	99.9	SNP	1220	IonXpress_016	WGAMPL_CP006602.1_SseD	CP006602.1:002733537
	CP006602.1	SsaK	C	T	99.8	SNP	1778	IonXpress_016	WGAMPL_CP006602.1_SsaK	CP006602.1:002738523
	CP006602.1	rfbN	G	A	99.6	SNP	1002	IonXpress_016	WGAMPL_CP006602.1_rfbN	CP006602.1:003452551
	CP006602.1	rfbV	G	A	100	SNP	1438	IonXpress_016	WGAMPL_CP006602.1_rfbV	CP006602.1:003455331
	CP006602.1	cirA	T	C	99.9	SNP	2091	IonXpress_016	WGAMPL_CP006602.1_cirA	CP006602.1:003585284
	CP006602.1	sseL	G	T	99.9	SNP	1429	IonXpress_016	WGAMPL_CP006602.1_sseL	CP006602.1:003682732
	CP006602.1	hilD	C	A	100	SNP	1409	IonXpress_016	WGAMPL_CP006602.1_hilD	CP006602.1:004273843
	CP006602.1	sptP	G	A	99.7	INS	1170	IonXpress_016	WGAMPL_CP006602.1_sptP	CP006602.1:004278198
	CP006602.1	iacP	T	A	99.5	SNP	661	IonXpress_016	WGAMPL_CP006602.1_iacP	CP006602.1:004280364
	CP006602.1	invJ	C	A	99.8	SNP	815	IonXpress_016	WGAMPL_CP006602.1_invJ	CP006602.1:004291347
	CP006602.1	stdB	C	A	99.9	SNP	1618	IonXpress_016	WGAMPL_CP006602.1_stdB	CP006602.1:004445285
	CP006602.1	ompR	C	T	99.4	SNP	505	IonXpress_013	WGAMPL_CP006602.1_ompR	CP006602.1:000738365
	CP006602.1	fimH	C	T	99.3	SNP	145	IonXpress_013	WGAMPL_CP006602.1_fimH	CP006602.1:001897341
	CP006602.1	ssaE	C	T	99.9	SNP	925	IonXpress_013	WGAMPL_CP006602.1_ssaE	CP006602.1:002729813
	CP006602.1	SseD	G	A	100	SNP	330	IonXpress_013	WGAMPL_CP006602.1_SseD	CP006602.1:002733537
	CP006602.1	SsaK	C	T	99.6	SNP	1444	IonXpress_013	WGAMPL_CP006602.1_SsaK	CP006602.1:002738523
	CP006602.1	rfbN	G	A	99.5	SNP	785	IonXpress_013	WGAMPL_CP006602.1_rfbN	CP006602.1:003452551
	CP006602.1	rfbV	G	A	100	SNP	853	IonXpress_013	WGAMPL_CP006602.1_rfbV	CP006602.1:003455331
	CP006602.1	cirA	T	C	99.9	SNP	1014	IonXpress_013	WGAMPL_CP006602.1_cirA	CP006602.1:003585284
	CP006602.1	sseL	G	T	99.8	SNP	1648	IonXpress_013	WGAMPL_CP006602.1_sseL	CP006602.1:003682732
	CP006602.1	hilD	C	A	100	SNP	1713	IonXpress_013	WGAMPL_CP006602.1_hilD	CP006602.1:004273843
	CP006602.1	sptP	G	A	90.1	SNP	524	IonXpress_013	WGAMPL_CP006602.1_sptP	CP006602.1:004278198
	CP006602.1	iacP	T	A	99.4	SNP	791	IonXpress_013	WGAMPL_CP006602.1_iacP	CP006602.1:004280364
	CP006602.1	invJ	C	A	99.4	SNP	475	IonXpress_013	WGAMPL_CP006602.1_invJ	CP006602.1:004291347
	CP006602.1	stdB	C	A	99.7	SNP	693	IonXpress_013	WGAMPL_CP006602.1_stdB	CP006602.1:004445285
Agona	CP001138.1	rfbX	G	T	100	SNP	637	IonXpress_009	WGAMPL_CP001138.1_rfbX	CP001138.1:002126605
Enteritidis	NC_011294.1	StiC	A	C	100	SNP	9	IonXpress_005	WGAMPL_NC_011294.1_StiC	NC_011294.1:000208100
	NC_011294.1	ssaO	T	C	100	SNP	905	IonXpress_005	WGAMPL_NC_011294.1_ssaO	NC_011294.1:001732159
	NC_011294.1	ssaJ	C	T	100	SNP	1877	IonXpress_005	WGAMPL_NC_011294.1_ssaJ	NC_011294.1:001738692
	NC_011294.1	lpfA	G	A	100	SNP	1490	IonXpress_005	WGAMPL_NC_011294.1_lpfA	NC_011294.1:003708664
	NC_011294.1	SthA	T	C	100	SNP	1017	IonXpress_005	WGAMPL_NC_011294.1_SthA	NC_011294.1:004680864
	NC_011294.1	lpfC	C	T	99.8	SNP	1599	IonXpress_005	WGAMPL_NC_011294.1_lpfC	NC_011294.1:003705623
	NC_011294.1	rfaY	T	C	99.8	SNP	1081	IonXpress_005	WGAMPL_NC_011294.1_rfaY	NC_011294.1:003793026
	NC_011294.1	StiC	A	C	100	SNP	15	IonXpress_010	WGAMPL_NC_011294.1_StiC	NC_011294.1:000208100
	NC_011294.1	ssaO	T	C	100	SNP	711	IonXpress_010	WGAMPL_NC_011294.1_ssaO	NC_011294.1:001732159
	NC_011294.1	rfbM	C	T	100	SNP	1043	IonXpress_010	WGAMPL_NC_011294.1_rfbM	NC_011294.1:002168171
	NC_011294.1	sseL	C	A	100	SNP	1274	IonXpress_010	WGAMPL_NC_011294.1_sseL	NC_011294.1:002389680
	NC_011294.1	sipA	G	A	100	SNP	1570	IonXpress_010	WGAMPL_NC_011294.1_sipA	NC_011294.1:002909498
	NC_011294.1	lpfC	C	T	99.9	SNP	1785	IonXpress_010	WGAMPL_NC_011294.1_lpfC	NC_011294.1:003705623
	NC_011294.1	lpfA	G	A	99.9	SNP	1553	IonXpress_010	WGAMPL_NC_011294.1_lpfA	NC_011294.1:003708664
	NC_011294.1	rfaY	T	C	99.9	SNP	1073	IonXpress_010	WGAMPL_NC_011294.1_rfaY	NC_011294.1:003793026
Indiana	CP022450.1	StbC	T	G	100	SNP	710	IonXpress_016	WGAMPL_CP022450.1_StbC	CP022450.1:003580110
Infantis	LN649235.1	FepD	T	C	100	SNP	85	IonXpress_003	WGAMPL_LN649235.1_FepD	LN649235.1:000658567
	LN649235.1	hilC	G	T	99.9	SNP	682	IonXpress_003	WGAMPL_LN649235.1_hilC	LN649235.1:002835510
	LN649235.1	iroB	T	C	99.7	SNP	1637	IonXpress_003	WGAMPL_LN649235.1_iroB	LN649235.1:002739612
	LN649235.1	sicA	G	A	99.6	SNP	1095	IonXpress_003	WGAMPL_LN649235.1_sicA	LN649235.1:002853736
Javiana	CP004027.1	SsaI	A	G	100	SNP	948	IonXpress_017	WGAMPL_CP004027.1_SsaI	CP004027.1:000873988
	CP004027.1	pagC	C	T	100	SNP	1472	IonXpress_017	WGAMPL_CP004027.1_pagC	CP004027.1:001031676
	CP004027.1	pagC	A	G	100	SNP	1395	IonXpress_017	WGAMPL_CP004027.1_pagC	CP004027.1:001031820
	CP004027.1	fhuE	A	G	100	SNP	707	IonXpress_017	WGAMPL_CP004027.1_fhuE	CP004027.1:001076726
	CP004027.1	fhuE	A	G	100	SNP	699	IonXpress_017	WGAMPL_CP004027.1_fhuE	CP004027.1:001076814
	CP004027.1	ymdA	A	G	100	SNP	1566	IonXpress_017	WGAMPL_CP004027.1_ymdA	CP004027.1:001139776
	CP004027.1	csgE	C	G	100	SNP	1434	IonXpress_017	WGAMPL_CP004027.1_csgE	CP004027.1:001143002
	CP004027.1	FepD	-	A	100	INS	166	IonXpress_017	WGAMPL_CP004027.1_FepD	CP004027.1:001649032
	CP004027.1	FepE	A	G	100	SNP	1599	IonXpress_017	WGAMPL_CP004027.1_FepE	CP004027.1:001652490
	CP004027.1	StiC	A	G	100	SNP	28	IonXpress_017	WGAMPL_CP004027.1_StiC	CP004027.1:002021596
	CP004027.1	sipC	T	G	100	SNP	1870	IonXpress_017	WGAMPL_CP004027.1_sipC	CP004027.1:003962119
	CP004027.1	sipA	C	T	100	SNP	1777	IonXpress_017	WGAMPL_CP004027.1_sipA	CP004027.1:003965681
	CP004027.1	orgB	A	G	100	SNP	1410	IonXpress_017	WGAMPL_CP004027.1_orgB	CP004027.1:003976118
	CP004027.1	sseL	C	T	100	SNP	106	IonXpress_017	WGAMPL_CP004027.1_sseL	CP004027.1:004587341
	CP004027.1	sseL	A	G	100	SNP	100	IonXpress_017	WGAMPL_CP004027.1_sseL	CP004027.1:004587397
	CP004027.1	sseL	A	G	100	SNP	60	IonXpress_017	WGAMPL_CP004027.1_sseL	CP004027.1:004587456
	CP004027.1	sseL	G	A	100	SNP	45	IonXpress_017	WGAMPL_CP004027.1_sseL	CP004027.1:004587474
	CP004027.1	sseL	C	T	100	SNP	45	IonXpress_017	WGAMPL_CP004027.1_sseL	CP004027.1:004587477
	CP004027.1	ssaT	G	T	99.9	SNP	771	IonXpress_017	WGAMPL_CP004027.1_ssaT	CP004027.1:000864070
	CP004027.1	pagC	T	G	99.9	SNP	1450	IonXpress_017	WGAMPL_CP004027.1_pagC	CP004027.1:001031757
	CP004027.1	pagD	G	A	99.9	SNP	715	IonXpress_017	WGAMPL_CP004027.1_pagD	CP004027.1:001032866
	CP004027.1	sifA	T	C	99.9	SNP	1310	IonXpress_017	WGAMPL_CP004027.1_sifA	CP004027.1:001055899
	CP004027.1	ymdA	C	T	99.9	SNP	1566	IonXpress_017	WGAMPL_CP004027.1_ymdA	CP004027.1:001139779
	CP004027.1	csgC	G	A	99.9	SNP	1467	IonXpress_017	WGAMPL_CP004027.1_csgC	CP004027.1:001140266
	CP004027.1	csgD	T	A	99.9	SNP	1332	IonXpress_017	WGAMPL_CP004027.1_csgD	CP004027.1:001142239
	CP004027.1	csgE	C	T	99.9	SNP	1434	IonXpress_017	WGAMPL_CP004027.1_csgE	CP004027.1:001143005
	CP004027.1	entC	C	T	99.9	SNP	1666	IonXpress_017	WGAMPL_CP004027.1_entC	CP004027.1:001645430
	CP004027.1	rfaB	C	T	99.9	SNP	1565	IonXpress_017	WGAMPL_CP004027.1_rfaB	CP004027.1:003106829
	CP004027.1	rpoE	C	T	99.9	SNP	814	IonXpress_017	WGAMPL_CP004027.1_rpoE	CP004027.1:004219952
	CP004027.1	sseA	G	A	99.9	SNP	1504	IonXpress_017	WGAMPL_CP004027.1_sseA	CP004027.1:004305388
	CP004027.1	sapA	C	T	99.8	SNP	537	IonXpress_017	WGAMPL_CP004027.1_sapA	CP004027.1:000572084
	CP004027.1	SsaM	G	T	99.8	SNP	1315	IonXpress_017	WGAMPL_CP004027.1_SsaM	CP004027.1:000870600
	CP004027.1	FhuB	A	G	99.8	SNP	480	IonXpress_017	WGAMPL_CP004027.1_FhuB	CP004027.1:001990813
	CP004027.1	crp	G	A	99.8	SNP	1288	IonXpress_017	WGAMPL_CP004027.1_crp	CP004027.1:003385929
	CP004027.1	pagC	C	T	99.7	SNP	1456	IonXpress_017	WGAMPL_CP004027.1_pagC	CP004027.1:001031741
	CP004027.1	pagD	A	G	99.7	SNP	720	IonXpress_017	WGAMPL_CP004027.1_pagD	CP004027.1:001032913
	CP004027.1	csgG	C	T	99.7	SNP	953	IonXpress_017	WGAMPL_CP004027.1_csgG	CP004027.1:001143741
	CP004027.1	pagC	G	A	99.6	SNP	1473	IonXpress_017	WGAMPL_CP004027.1_pagC	CP004027.1:001031691
	CP004027.1	msgA	C	T	99.5	SNP	971	IonXpress_017	WGAMPL_CP004027.1_msgA	CP004027.1:001034607
	CP004027.1	barA	C	T	99.5	SNP	1745	IonXpress_017	WGAMPL_CP004027.1_barA	CP004027.1:003892990
	CP004027.1	csgE	T	C	99.4	SNP	1407	IonXpress_017	WGAMPL_CP004027.1_csgE	CP004027.1:001143095
	CP004027.1	pipC	T	A	99.4	SNP	1091	IonXpress_017	WGAMPL_CP004027.1_pipC	CP004027.1:001194704
	CP004027.1	sseL	T	C	99.1	SNP	109	IonXpress_017	WGAMPL_CP004027.1_sseL	CP004027.1:004587369
	CP004027.1	mgtA	C	T	99	SNP	105	IonXpress_017	WGAMPL_CP004027.1_mgtA	CP004027.1:002361303
	CP004027.1	sseL	T	C	99	SNP	103	IonXpress_017	WGAMPL_CP004027.1_sseL	CP004027.1:004587381
	CP004027.1	SsaI	A	C	98.9	SNP	958	IonXpress_017	WGAMPL_CP004027.1_SsaI	CP004027.1:000874091
	CP004027.1	BcfF	T	G	98.3	SNP	1442	IonXpress_017	WGAMPL_CP004027.1_BcfF	CP004027.1:002193199
Kentucky	CP022500.1	invA	G	-	100	DEL	965	IonXpress_014	WGAMPL_CP022500.1_invA	CP022500.1:002037900
	CP022500.1	ybdB	C	T	100	SNP	980	IonXpress_014	WGAMPL_CP022500.1_ybdB	CP022500.1:004516851
	CP022500.1	invA	G	-	100	DEL	1327	IonXpress_012	WGAMPL_CP022500.1_invA	CP022500.1:002037900
Mbandaka	CP022489.1	StiC	C	T	100	SNP	22	IonXpress_012	WGAMPL_CP022489.1_StiC	CP022489.1:002935513
Newport	CP019404.1	hofB	A	G	100	SNP	1025	IonXpress_008	WGAMPL_CP019404.1_hofB	CP019404.1:000166747
	CP019404.1	StiC	C	A	100	SNP	9	IonXpress_008	WGAMPL_CP019404.1_StiC	CP019404.1:000206507
	CP019404.1	SafC	C	A	100	SNP	69	IonXpress_008	WGAMPL_CP019404.1_SafC	CP019404.1:000344798
	CP019404.1	SafC	G	T	100	SNP	47	IonXpress_008	WGAMPL_CP019404.1_SafC	CP019404.1:000344882
	CP019404.1	SafC	T	G	100	SNP	47	IonXpress_008	WGAMPL_CP019404.1_SafC	CP019404.1:000344886
	CP019404.1	SafC	A	C	100	SNP	39	IonXpress_008	WGAMPL_CP019404.1_SafC	CP019404.1:000344898
	CP019404.1	SafC	A	T	100	SNP	45	IonXpress_008	WGAMPL_CP019404.1_SafC	CP019404.1:000344921
	CP019404.1	SafC	G	T	100	SNP	68	IonXpress_008	WGAMPL_CP019404.1_SafC	CP019404.1:000344969
	CP019404.1	SafC	A	G	100	SNP	61	IonXpress_008	WGAMPL_CP019404.1_SafC	CP019404.1:000345005
	CP019404.1	SafC	T	A	100	SNP	61	IonXpress_008	WGAMPL_CP019404.1_SafC	CP019404.1:000345007
	CP019404.1	SafC	G	A	100	SNP	61	IonXpress_008	WGAMPL_CP019404.1_SafC	CP019404.1:000345009
	CP019404.1	SafC	G	A	100	SNP	86	IonXpress_008	WGAMPL_CP019404.1_SafC	CP019404.1:000345085
	CP019404.1	SafC	A	G	100	SNP	84	IonXpress_008	WGAMPL_CP019404.1_SafC	CP019404.1:000345099
	CP019404.1	sspH2	C	A	100	SNP	957	IonXpress_008	WGAMPL_CP019404.1_sspH2	CP019404.1:002401291
	CP019404.1	rpoE	G	A	100	SNP	682	IonXpress_008	WGAMPL_CP019404.1_rpoE	CP019404.1:002793155
	CP019404.1	FhuC	C	T	99.9	SNP	1418	IonXpress_008	WGAMPL_CP019404.1_FhuC	CP019404.1:000226617
	CP019404.1	sseI	A	G	99.9	SNP	1101	IonXpress_008	WGAMPL_CP019404.1_sseI	CP019404.1:001097279
	CP019404.1	msgA	T	C	99.9	SNP	913	IonXpress_008	WGAMPL_CP019404.1_msgA	CP019404.1:001336509
	CP019404.1	StbC	A	G	99.7	SNP	688	IonXpress_008	WGAMPL_CP019404.1_StbC	CP019404.1:000383167
	CP019404.1	SafC	A	C	97.8	SNP	45	IonXpress_008	WGAMPL_CP019404.1_SafC	CP019404.1:000344926
	CP019404.1	SafC	A	G	97.5	SNP	40	IonXpress_008	WGAMPL_CP019404.1_SafC	CP019404.1:000344901
	CP019404.1	SafC	G	T	100	SNP	63	IonXpress_023	WGAMPL_CP019404.1_SafC	CP019404.1:000344882
	CP019404.1	SafC	T	G	100	SNP	61	IonXpress_023	WGAMPL_CP019404.1_SafC	CP019404.1:000344886
	CP019404.1	SafC	A	C	100	SNP	51	IonXpress_023	WGAMPL_CP019404.1_SafC	CP019404.1:000344898
	CP019404.1	SafC	A	T	100	SNP	52	IonXpress_023	WGAMPL_CP019404.1_SafC	CP019404.1:000344921
	CP019404.1	SafC	A	C	100	SNP	51	IonXpress_023	WGAMPL_CP019404.1_SafC	CP019404.1:000344926
	CP019404.1	SafC	G	T	100	SNP	63	IonXpress_023	WGAMPL_CP019404.1_SafC	CP019404.1:000344969
	CP019404.1	SafC	A	G	100	SNP	46	IonXpress_023	WGAMPL_CP019404.1_SafC	CP019404.1:000345005
	CP019404.1	SafC	T	A	100	SNP	46	IonXpress_023	WGAMPL_CP019404.1_SafC	CP019404.1:000345007
	CP019404.1	SafC	G	A	100	SNP	65	IonXpress_023	WGAMPL_CP019404.1_SafC	CP019404.1:000345085
	CP019404.1	SafC	A	G	100	SNP	65	IonXpress_023	WGAMPL_CP019404.1_SafC	CP019404.1:000345099
	CP019404.1	fimD	C	A	100	SNP	1167	IonXpress_023	WGAMPL_CP019404.1_fimD	CP019404.1:000608867
	CP019404.1	SseD	G	T	100	SNP	700	IonXpress_023	WGAMPL_CP019404.1_SseD	CP019404.1:001491475
	CP019404.1	sspH2	C	A	100	SNP	1128	IonXpress_023	WGAMPL_CP019404.1_sspH2	CP019404.1:002401291
	CP019404.1	sseL	T	C	100	SNP	916	IonXpress_023	WGAMPL_CP019404.1_sseL	CP019404.1:002455748
	CP019404.1	sipA	C	A	99.9	SNP	1674	IonXpress_023	WGAMPL_CP019404.1_sipA	CP019404.1:003012012
	CP019404.1	rfaP	G	A	99.9	SNP	1495	IonXpress_023	WGAMPL_CP019404.1_rfaP	CP019404.1:003900474
	CP019404.1	StfG	C	T	99.8	SNP	1105	IonXpress_023	WGAMPL_CP019404.1_StfG	CP019404.1:000236361
	CP019404.1	sseI	A	G	99.8	SNP	1269	IonXpress_023	WGAMPL_CP019404.1_sseI	CP019404.1:001097279
	CP019404.1	StbC	A	G	99.7	SNP	773	IonXpress_023	WGAMPL_CP019404.1_StbC	CP019404.1:000383167
	CP019404.1	fimF	C	T	98.8	SNP	1429	IonXpress_023	WGAMPL_CP019404.1_fimF	CP019404.1:000610966
	CP019404.1	SafC	A	G	98	SNP	51	IonXpress_023	WGAMPL_CP019404.1_SafC	CP019404.1:000344901
	CP019404.1	SafC	C	A	96.2	SNP	80	IonXpress_023	WGAMPL_CP019404.1_SafC	CP019404.1:000344798
	CP019404.1	SafC	G	A	95.7	SNP	47	IonXpress_023	WGAMPL_CP019404.1_SafC	CP019404.1:000345009
Paratyphi A	CP000026.1	smpB	C	T	100	SNP	1918	IonXpress_015	WGAMPL_CP000026.1_smpB	CP000026.1:002644481
	CP000026.1	ssaE	T	C	99.9	SNP	1046	IonXpress_015	WGAMPL_CP000026.1_ssaE	CP000026.1:001529093
	CP000026.1	FepG	G	A	99.9	SNP	916	IonXpress_015	WGAMPL_CP000026.1_FepG	CP000026.1:002230673
	CP000026.1	stdB	T	C	99.9	SNP	2029	IonXpress_015	WGAMPL_CP000026.1_stdB	CP000026.1:003007610
	CP000026.1	StfF	G	A	99.8	SNP	1410	IonXpress_015	WGAMPL_CP000026.1_StfF	CP000026.1:000239935
Pollurum	CP012347.1	FepG	C	T	99.9	SNP	753	IonXpress_007	WGAMPL_CP012347.1_FepG	CP012347.1:003263327
	CP012347.1	iroB	A	G	98.6	SNP	1241	IonXpress_007	WGAMPL_CP012347.1_iroB	CP012347.1:003695646
Schwarzengrund	CP001127.1	csgB	T	C	100	SNP	957	IonXpress_018	WGAMPL_CP001127.1_csgB	CP001127.1:001189812
	CP001127.1	ssaT	T	C	99.6	SNP	762	IonXpress_018	WGAMPL_CP001127.1_ssaT	CP001127.1:001464077
	CP001127.1	SapB	A	G	100	SNP	2012	IonXpress_018	WGAMPL_CP001127.1_SapB	CP001127.1:001758797
Tennesse	CP007505.1	BcfE	A	G	100	SNP	1118	IonXpress_021	WGAMPL_CP007505.1_BcfE	CP007505.1:001497474
	CP007505.1	rpoS	T	C	100	SNP	1592	IonXpress_021	WGAMPL_CP007505.1_rpoS	CP007505.1:004464663
Typhimurium	NC_003197.2	fes	G	A	99.2	SNP	649	IonXpress_020	WGAMPL_NC_003197.2_fes	NC_003197.2:000644977
	NC_003197.2	entA	T	C	99.8	SNP	1046	IonXpress_020	WGAMPL_NC_003197.2_entA	NC_003197.2:000660392
	NC_003197.2	SseD	A	G	99	SNP	625	IonXpress_020	WGAMPL_NC_003197.2_SseD	NC_003197.2:001486875
	NC_003197.2	SsaK	G	T	100	SNP	1431	IonXpress_020	WGAMPL_NC_003197.2_SsaK	NC_003197.2:001491783
	NC_003197.2	sseL	T	G	99.9	SNP	1621	IonXpress_020	WGAMPL_NC_003197.2_sseL	NC_003197.2:002395608
