# Supplementary material for: Application of a High-Throughput Targeted Sequence AmpliSeq Procedure to Assess the Presence and Variants of Virulence Genes in Salmonella
Source: Microorganisms. 2022 Feb 5;10(2):369. doi: 10.3390/microorganisms10020369 (PMC8879106; doi:10.3390/microorganisms10020369)
Supplement: Supplementary file 1 [file microorganisms-10-00369-s001.zip › Table S5-10_Salmonella_Typhimurium_variant.xlsx]

## Sheet: Table S5
Table S5: Variants of the virulence genes found in 10 Salmonella Typhimurium strains used for an infection experiment based on No. 8_ST07-22495 as reference strain.
ID/Group	Gene	Ref(ST07-22495)	Variant	Ref(ST07-22495) codon	Variant codon	Ref(ST07-22495) amino acid	Variant amino acid	Type
1: ST07-7666 (10 Var.)	csgF (RC)	T	G	AAC	ACC	Asn	Thr	SNP
	csgE (RC)	A	G	GAA	GGA	Glu	Gly	SNP
	rfbG (RC)	G	A	CCC	CCT	Pro	Pro	SNP
	ompR	T	C	TTG	CTG	Leu	Leu	SNP
	SapC	T	G	GCT	GCG	Ala	Ala	SNP
	rfbN (RC)	A	G	TTG	CTG	Leu	Leu	SNP
	rfbV (RC)	A	G	ACT	ACC	Thr	Thr	SNP
	sseL	T	G	TAA	GAA	ochre (stop)	Glu	SNP
	sptP (RC)	A	G	CTG	CCG	Leu	Pro	SNP
	invJ (RC)	A	C	TAT	GAT	Tyr	Asp	SNP
2: ST07-7670 (10 Var.)	csgF (RC)	T	G	AAC	ACC	Asn	Thr	SNP
	csgE (RC)	A	G	GAA	GGA	Glu	Gly	SNP
	rfbG (RC)	G	A	CCC	CCT	Pro	Pro	SNP
	ompR	T	C	TTG	CTG	Leu	Leu	SNP
	SapC	T	G	GCT	GCG	Ala	Ala	SNP
	rfbN (RC)	A	G	TTG	CTG	Leu	Leu	SNP
	rfbV (RC)	A	G	ACT	ACC	Thr	Thr	SNP
	sseL	T	G	TAA	GAA	ochre (stop)	Glu	SNP
	sptP (RC)	A	G	CTG	CCG	Leu	Pro	SNP
	invJ (RC)	A	C	TAT	GAT	Tyr	Asp	SNP
3: ST07-12345 (10 Var.)	csgF (RC)	T	G	AAC	ACC	Asn	Thr	SNP
	csgE (RC)	A	G	GAA	GGA	Glu	Gly	SNP
	rfbG (RC)	G	A	CCC	CCT	Pro	Pro	SNP
	ompR	T	C	TTG	CTG	Leu	Leu	SNP
	SapC	T	G	GCT	GCG	Ala	Ala	SNP
	rfbN (RC)	A	G	TTG	CTG	Leu	Leu	SNP
	rfbV (RC)	A	G	ACT	ACC	Thr	Thr	SNP
	sseL	T	G	TAA	GAA	ochre (stop)	Glu	SNP
	sptP (RC)	A	G	CTG	CCG	Leu	Pro	SNP
	invJ (RC)	A	C	TAT	GAT	Tyr	Asp	SNP
4: ST07-32529 (10Var.)	csgF (RC)	T	G	AAC	ACC	Asn	Thr	SNP
	csgE (RC)	A	G	GAA	GGA	Glu	Gly	SNP
	rfbG (RC)	G	A	CCC	CCT	Pro	Pro	SNP
	ompR	T	C	TTG	CTG	Leu	Leu	SNP
	SapC	T	G	GCT	GCG	Ala	Ala	SNP
	rfbN (RC)	A	G	TTG	CTG	Leu	Leu	SNP
	rfbV (RC)	A	G	ACT	ACC	Thr	Thr	SNP
	sseL	T	G	TAA	GAA	ochre (stop)	Glu	SNP
	sptP (RC)	A	G	CTG	CCG	Leu	Pro	SNP
	invJ (RC)	A	C	TAT	GAT	Tyr	Asp	SNP
5: ST07-12335 (10 Var.)	fes (Location1)	G	T	GGC	GTC	Gly	Val	SNP
	csgE (RC)	A	G	GAA	GGA	Glu	Gly	SNP
	rfbG (RC)	G	A	CCC	CCT	Pro	Pro	SNP
	ompR	T	C	TTG	CTG	Leu	Leu	SNP
	SapC	T	G	GCT	GCG	Ala	Ala	SNP
	rfbN (RC)	A	G	TTG	CTG	Leu	Leu	SNP
	rfbV (RC)	A	G	ACT	ACC	Thr	Thr	SNP
	sseL	T	G	TAA	GAA	ochre (stop)	Glu	SNP
	sptP (RC)	A	G	CTG	CCG	Leu	Pro	SNP
	invJ (RC)	A	C	TAT	GAT	Tyr	Asp	SNP
6: ST07-35522 (9 Var.)	csgF (RC)	T	G	AAC	ACC	Asn	Thr	SNP
	csgE (RC)	A	G	GAA	GGA	Glu	Gly	SNP
	rfbG (RC)	G	A	CCC	CCT	Pro	Pro	SNP
	ompR	T	C	TTG	CTG	Leu	Leu	SNP
	SapC	T	G	GCT	GCG	Ala	Ala	SNP
	rfbN (RC)	A	G	TTG	CTG	Leu	Leu	SNP
	rfbV (RC)	A	G	ACT	ACC	Thr	Thr	SNP
	sseL	T	G	TAA	GAA	ochre (stop)	Glu	SNP
	invJ (RC)	A	C	TAT	GAT	Tyr	Asp	SNP
7: ST07-22792 (17 Var.)	fes(Location2)	G	A	GAA	AAA	Glu	Lys	SNP
	fimH	T	C	TTG	CTG	Leu	Leu	SNP
	invJ (RC)	A	C	TAT	GAT	Tyr	Asp	SNP
	mgtB	C	T	GGC	GGT	Gln	Gln	SNP
	ompR	T	C	TTG	CTG	Leu	Leu	SNP
	rfbN (RC)	A	G	TTG	CTG	Leu	Leu	SNP
	rfbV (RC)	A	G	ACT	ACC	Thr	Thr	SNP
	SapC	T	G	GCT	GCG	Ala	Ala	SNP
	sodB (RC)	A	G	GTG	GCG	Val	Ala	SNP
	sptP (RC)	A	G	CTG	CCG	Leu	Pro	SNP
	ssaE	T	C	AAT	AAC	Asn	Asn	SNP
	SsaK	G	T	CAG	CAT	Gln	His	SNP
	SseD (Location 1)	A	G	AGT	GGT	Ser	Gly	SNP
	SseD (Location 2)	A	G	AGG	GGG	Arg	Gly	SNP
	sseL (Location 1)	T	G	TAA	GAA	ochre (stop)	Glu	SNP
	sseL (Location 2)	T	G	CTC	CGC	Leu	Arg	SNP
	stdB (RC)	A	C	CTC	CGC	Leu	Arg	SNP
9: ST07-24355 (1Var.)	SapC	T	G	GCT	GCG	Ala	Ala	SNP
10: ST07-29216 (1 Var.)	SapC	T	G	GCT	GCG	Ala	Ala	SNP
